# Supplementary material for: Sulfonium cations as versatile strongly π-acidic ligands
Source: Chem Sci. 2022 Mar 14;13(17):4770–8. doi: 10.1039/d2sc00588c (PMC9067576; doi:10.1039/d2sc00588c)
Supplement: SC-013-D2SC00588C-s002 [file SC-013-D2SC00588C-s002.cif]

# Electronic Supplementary Material (ESI) for Chemical Science.
# This journal is © The Royal Society of Chemistry 2022

####################################################################### 
# 
# This file contains crystal structure data downloaded from the 
# Cambridge Structural Database (CSD) hosted by the Cambridge 
# Crystallographic Data Centre (CCDC).
# 
# Full information about CCDC data access policies and citation 
# guidelines are available at http://www.ccdc.cam.ac.uk/access/V1 
# 
# Audit and citation data items may have been added by the CCDC. 
# Please retain this information to preserve the provenance of 
# this file and to allow appropriate attribution of the data. 
# 
#######################################################################

data_4a_BPh4
_database_code_depnum_ccdc_archive 'CCDC 2119886'
loop_
_audit_author_name
_audit_author_address
'Dr. Benny Bogoslavsky'
;Hebrew University of Jerusalem
Israel
;
_audit_update_record             
;
2021-11-02 deposited with the CCDC.	2022-03-14 downloaded from the CCDC.
;
_audit_creation_date             2021-08-10
_audit_creation_method           
;
Olex2 1.3-alpha
(compiled 2020.11.12 svn.r5f609507 for OlexSys, GUI svn.r6272)
;
_shelx_SHELXL_version_number     2017/1
_chemical_name_common            ?
_chemical_name_systematic        ?
_chemical_formula_moiety         'C30 H33 P2 S, C24 H19 B, 0.5(C H2 Cl2)'
_chemical_formula_sum            'C54.50 H53 B Cl P2 S'
_chemical_formula_weight         848.23
_chemical_melting_point          ?
loop_
_atom_type_symbol
_atom_type_description
_atom_type_scat_dispersion_real
_atom_type_scat_dispersion_imag
_atom_type_scat_source
C C 0.0033 0.0016 'International Tables Vol C Tables 4.2.6.8 and 6.1.1.4'
H H 0.0000 0.0000 'International Tables Vol C Tables 4.2.6.8 and 6.1.1.4'
B B 0.0013 0.0007 'International Tables Vol C Tables 4.2.6.8 and 6.1.1.4'
Cl Cl 0.1484 0.1585 'International Tables Vol C Tables 4.2.6.8 and 6.1.1.4'
P P 0.1023 0.0942 'International Tables Vol C Tables 4.2.6.8 and 6.1.1.4'
S S 0.1246 0.1234 'International Tables Vol C Tables 4.2.6.8 and 6.1.1.4'

_shelx_space_group_comment       
;
The symmetry employed for this shelxl refinement is uniquely defined
by the following loop, which should always be used as a source of
symmetry information in preference to the above space-group names.
They are only intended as comments.
;
_space_group_crystal_system      triclinic
_space_group_IT_number           2
_space_group_name_H-M_alt        'P -1'
_space_group_name_Hall           '-P 1'
loop_
_space_group_symop_operation_xyz
'x, y, z'
'-x, -y, -z'

_cell_length_a                   8.8424(5)
_cell_length_b                   11.4067(6)
_cell_length_c                   24.8662(10)
_cell_angle_alpha                81.957(4)
_cell_angle_beta                 80.897(4)
_cell_angle_gamma                69.046(5)
_cell_volume                     2303.2(2)
_cell_formula_units_Z            2
_cell_measurement_reflns_used    8711
_cell_measurement_temperature    293(2)
_cell_measurement_theta_max      27.9080
_cell_measurement_theta_min      1.6930
_shelx_estimated_absorpt_T_max   0.968
_shelx_estimated_absorpt_T_min   0.961
_exptl_absorpt_coefficient_mu    0.234
_exptl_absorpt_correction_T_max  1.00000
_exptl_absorpt_correction_T_min  0.38237
_exptl_absorpt_correction_type   multi-scan
_exptl_absorpt_process_details   
;
CrysAlisPro 1.171.40.66a (Rigaku Oxford Diffraction, 2019)
Empirical absorption correction using spherical harmonics,
 implemented in SCALE3 ABSPACK scaling algorithm.
;
_exptl_absorpt_special_details   ?
_exptl_crystal_colour            colourless
_exptl_crystal_colour_primary    colourless
_exptl_crystal_density_diffrn    1.223
_exptl_crystal_density_meas      ?
_exptl_crystal_density_method    ?
_exptl_crystal_description       irregular
_exptl_crystal_F_000             896
_exptl_crystal_size_max          0.17
_exptl_crystal_size_mid          0.17
_exptl_crystal_size_min          0.14
_exptl_transmission_factor_max   ?
_exptl_transmission_factor_min   ?
_diffrn_reflns_av_R_equivalents  0.0986
_diffrn_reflns_av_unetI/netI     0.0956
_diffrn_reflns_Laue_measured_fraction_full 0.997
_diffrn_reflns_Laue_measured_fraction_max 0.997
_diffrn_reflns_limit_h_max       10
_diffrn_reflns_limit_h_min       -10
_diffrn_reflns_limit_k_max       13
_diffrn_reflns_limit_k_min       -13
_diffrn_reflns_limit_l_max       29
_diffrn_reflns_limit_l_min       -29
_diffrn_reflns_number            20848
_diffrn_reflns_point_group_measured_fraction_full 0.997
_diffrn_reflns_point_group_measured_fraction_max 0.997
_diffrn_reflns_theta_full        25.000
_diffrn_reflns_theta_max         25.000
_diffrn_reflns_theta_min         1.666
_diffrn_ambient_temperature      293(2)
_diffrn_detector_area_resol_mean ?
_diffrn_measured_fraction_theta_full 0.997
_diffrn_measured_fraction_theta_max 0.997
_diffrn_measurement_details      
;
List of Runs (angles in degrees, time in seconds):

  # Type    Start    End  Width  t~exp~   \w     \q     \k     \f   Frames
#--------------------------------------------------------------------------
  1  \w      2.24 182.19   0.30   29.99    --   28.00  73.79 -25.76  600
  2  \w      2.24 182.19   0.30   29.99    --   28.00  73.79  64.24  600
  3  \w      2.24 182.19   0.30   29.99    --   28.00  73.79 154.24  600
  4  \w      2.24 182.19   0.30   29.99    --   28.00  73.79-115.76  600
  5  \w      2.24  17.24   0.30   29.99    --   28.00  73.79 -25.76   50
;
_diffrn_measurement_device       'abstract diffractometer'
_diffrn_measurement_device_type  
'Saxi-CrysAlisPro-abstract goniometer imported SAXI images'
_diffrn_measurement_method       '\w scans'
_diffrn_radiation_type           MoK\a
_diffrn_radiation_wavelength     0.71073
_diffrn_source                   ?
_reflns_Friedel_coverage         0.000
_reflns_Friedel_fraction_full    .
_reflns_Friedel_fraction_max     .
_reflns_number_gt                4913
_reflns_number_total             8109
_reflns_special_details          
;
 Reflections were merged by SHELXL according to the crystal
 class for the calculation of statistics and refinement.
 
 Structure factors included contributions from the .fab file.
 
 _reflns_Friedel_fraction is defined as the number of unique
 Friedel pairs measured divided by the number that would be
 possible theoretically, ignoring centric projections and
 systematic absences.
;
_reflns_threshold_expression     'I > 2\s(I)'
_computing_cell_refinement       'CrysAlisPro 1.171.40.66a (Rigaku OD, 2019)'
_computing_data_collection       'CrysAlisPro 1.171.40.66a (Rigaku OD, 2019)'
_computing_data_reduction        'CrysAlisPro 1.171.40.66a (Rigaku OD, 2019)'
_computing_molecular_graphics    'Olex2 1.3-alpha (Dolomanov et al., 2009)'
_computing_publication_material  'Olex2 1.3-alpha (Dolomanov et al., 2009)'
_computing_structure_refinement  'SHELXL 2017/1 (Sheldrick, 2015)'
_computing_structure_solution    'SHELXT 2018/2 (Sheldrick, 2018)'
_refine_diff_density_max         0.726
_refine_diff_density_min         -0.484
_refine_diff_density_rms         0.114
_refine_ls_extinction_coef       .
_refine_ls_extinction_method     none
_refine_ls_goodness_of_fit_ref   1.062
_refine_ls_hydrogen_treatment    constr
_refine_ls_matrix_type           full
_refine_ls_number_parameters     467
_refine_ls_number_reflns         8109
_refine_ls_number_restraints     0
_refine_ls_R_factor_all          0.1790
_refine_ls_R_factor_gt           0.1202
_refine_ls_restrained_S_all      1.062
_refine_ls_shift/su_max          0.000
_refine_ls_shift/su_mean         0.000
_refine_ls_structure_factor_coef Fsqd
_refine_ls_weighting_details     
'w=1/[\s^2^(Fo^2^)+(0.1432P)^2^+8.7072P] where P=(Fo^2^+2Fc^2^)/3'
_refine_ls_weighting_scheme      calc
_refine_ls_wR_factor_gt          0.2962
_refine_ls_wR_factor_ref         0.3438
_refine_special_details          ?
_olex2_refinement_description    
;
1. Fixed Uiso
 At 1.2 times of:
  All C(H) groups, All C(H,H) groups
 At 1.5 times of:
  All C(H,H,H) groups
2. Others
 Fixed Sof: Cl2(0.5) Cl1(0.5) C55(0.5) H55A(0.5) H55B(0.5)
3.a Secondary CH2 refined with riding coordinates:
 C18(H18A,H18B), C17(H17A,H17B), C15(H15A,H15B), C14(H14A,H14B), C13(H13A,
 H13B), C55(H55A,H55B)
3.b Aromatic/amide H refined with riding coordinates:
 C36(H36), C24(H24), C23(H23), C22(H22), C21(H21), C20(H20), C2(H2), C3(H3),
 C4(H4), C5(H5), C6(H6), C50(H50), C51(H51), C52(H52), C53(H53), C54(H54),
 C48(H48), C47(H47), C46(H46), C45(H45), C44(H44), C38(H38), C39(H39), C40(H40),
  C41(H41), C42(H42), C30(H30), C29(H29), C28(H28), C27(H27), C26(H26),
 C32(H32), C8(H8), C9(H9), C10(H10), C11(H11), C12(H12), C33(H33), C34(H34)
3.c Fitted hexagon refined as free rotating group:
 C19(C24,C23,C22,C21,C20), C1(C2,C3,C4,C5,C6), C49(C50,C51,C52,C53,C54),
 C43(C48,C47,C46,C45,C44), C37(C38,C39,C40,C41,C42), C25(C30,C29,C28,C27,C26),
 C7(C8,C9,C10,C11,C12)
3.d Idealised Me refined as rotating group:
 C16(H16A,H16B,H16C)
;
_atom_sites_solution_hydrogens   geom
_atom_sites_solution_primary     ?
_atom_sites_solution_secondary   ?
loop_
_atom_site_label
_atom_site_type_symbol
_atom_site_fract_x
_atom_site_fract_y
_atom_site_fract_z
_atom_site_U_iso_or_equiv
_atom_site_adp_type
_atom_site_occupancy
_atom_site_site_symmetry_order
_atom_site_calc_flag
_atom_site_refinement_flags_posn
_atom_site_refinement_flags_adp
_atom_site_refinement_flags_occupancy
_atom_site_disorder_assembly
_atom_site_disorder_group
S1 S 0.1053(2) 0.36187(16) 0.74447(6) 0.0457(5) Uani 1 1 d . . . . .
P2 P 0.3635(2) 0.45562(16) 0.59231(7) 0.0422(5) Uani 1 1 d . . . . .
P1 P 0.0061(3) 0.44265(19) 0.91306(8) 0.0569(6) Uani 1 1 d . . . . .
C31 C 0.0738(8) 0.7721(6) 0.7099(2) 0.0390(14) Uani 1 1 d . . . . .
C36 C 0.0937(9) 0.7503(6) 0.6564(3) 0.0500(17) Uani 1 1 d . . . . .
H36 H 0.177457 0.767825 0.633015 0.060 Uiso 1 1 calc R U . . .
C18 C 0.2446(8) 0.3874(6) 0.6440(2) 0.0431(15) Uani 1 1 d . . . . .
H18A H 0.134995 0.412177 0.634011 0.052 Uiso 1 1 calc R U . . .
H18B H 0.291967 0.296247 0.644944 0.052 Uiso 1 1 calc R U . . .
C19 C 0.5578(4) 0.3826(4) 0.61241(19) 0.0432(15) Uani 1 1 d G . . . .
C24 C 0.6622(6) 0.4516(4) 0.5988(2) 0.063(2) Uani 1 1 d G . . . .
H24 H 0.625952 0.531732 0.580471 0.075 Uiso 1 1 calc R U . . .
C23 C 0.8207(5) 0.4009(5) 0.6125(3) 0.085(3) Uani 1 1 d G . . . .
H23 H 0.890545 0.447079 0.603371 0.101 Uiso 1 1 calc R U . . .
C22 C 0.8748(5) 0.2812(6) 0.6399(3) 0.081(3) Uani 1 1 d G . . . .
H22 H 0.980910 0.247277 0.649033 0.097 Uiso 1 1 calc R U . . .
C21 C 0.7705(6) 0.2122(4) 0.6535(2) 0.078(2) Uani 1 1 d G . . . .
H21 H 0.806684 0.132127 0.671796 0.093 Uiso 1 1 calc R U . . .
C20 C 0.6119(6) 0.2629(4) 0.6398(2) 0.063(2) Uani 1 1 d G . . . .
H20 H 0.542090 0.216778 0.648898 0.075 Uiso 1 1 calc R U . . .
C1 C -0.1315(6) 0.5919(4) 0.89701(19) 0.0507(17) Uani 1 1 d G . . . .
C2 C -0.0924(6) 0.6927(5) 0.9085(2) 0.061(2) Uani 1 1 d G . . . .
H2 H 0.000615 0.677932 0.925157 0.073 Uiso 1 1 calc R U . . .
C3 C -0.1924(9) 0.8156(4) 0.8952(2) 0.087(3) Uani 1 1 d G . . . .
H3 H -0.166270 0.883025 0.902963 0.104 Uiso 1 1 calc R U . . .
C4 C -0.3315(8) 0.8376(4) 0.8704(3) 0.095(3) Uani 1 1 d G . . . .
H4 H -0.398370 0.919843 0.861515 0.114 Uiso 1 1 calc R U . . .
C5 C -0.3705(6) 0.7368(7) 0.8589(2) 0.090(3) Uani 1 1 d G . . . .
H5 H -0.463587 0.751568 0.842260 0.108 Uiso 1 1 calc R U . . .
C6 C -0.2706(6) 0.6139(5) 0.8722(2) 0.067(2) Uani 1 1 d G . . . .
H6 H -0.296704 0.546474 0.864454 0.081 Uiso 1 1 calc R U . . .
C49 C 0.0952(5) 0.9149(4) 0.78067(15) 0.0423(15) Uani 1 1 d G . . . .
C50 C 0.1673(5) 0.9246(4) 0.82485(17) 0.0510(17) Uani 1 1 d G . . . .
H50 H 0.272854 0.871487 0.829824 0.061 Uiso 1 1 calc R U . . .
C51 C 0.0816(6) 1.0137(5) 0.86161(15) 0.065(2) Uani 1 1 d G . . . .
H51 H 0.129880 1.020195 0.891166 0.078 Uiso 1 1 calc R U . . .
C52 C -0.0762(6) 1.0931(4) 0.85418(18) 0.068(2) Uani 1 1 d G . . . .
H52 H -0.133482 1.152731 0.878767 0.082 Uiso 1 1 calc R U . . .
C53 C -0.1483(5) 1.0834(4) 0.8100(2) 0.067(2) Uani 1 1 d G . . . .
H53 H -0.253873 1.136559 0.805026 0.080 Uiso 1 1 calc R U . . .
C54 C -0.0626(5) 0.9943(4) 0.77324(17) 0.0538(18) Uani 1 1 d G . . . .
H54 H -0.110901 0.987851 0.743683 0.065 Uiso 1 1 calc R U . . .
C43 C 0.2832(5) 0.8982(4) 0.69309(16) 0.0419(15) Uani 1 1 d G . . . .
C48 C 0.2014(5) 0.9773(4) 0.65120(18) 0.0529(17) Uani 1 1 d G . . . .
H48 H 0.095728 0.982897 0.647832 0.064 Uiso 1 1 calc R U . . .
C47 C 0.2775(7) 1.0481(4) 0.61433(16) 0.069(2) Uani 1 1 d G . . . .
H47 H 0.222776 1.101068 0.586297 0.083 Uiso 1 1 calc R U . . .
C46 C 0.4355(7) 1.0398(4) 0.61936(19) 0.073(3) Uani 1 1 d G . . . .
H46 H 0.486398 1.087139 0.594691 0.088 Uiso 1 1 calc R U . . .
C45 C 0.5173(5) 0.9606(5) 0.6613(2) 0.072(2) Uani 1 1 d G . . . .
H45 H 0.622973 0.955038 0.664620 0.087 Uiso 1 1 calc R U . . .
C44 C 0.4412(5) 0.8898(4) 0.69812(18) 0.0556(18) Uani 1 1 d G . . . .
H44 H 0.495927 0.836866 0.726155 0.067 Uiso 1 1 calc R U . . .
C17 C 0.2355(8) 0.4252(6) 0.6988(2) 0.0405(14) Uani 1 1 d . . . . .
H17A H 0.194015 0.516451 0.697995 0.049 Uiso 1 1 calc R U . . .
H17B H 0.343393 0.394537 0.710639 0.049 Uiso 1 1 calc R U . . .
C37 C 0.3207(5) 0.6898(3) 0.76082(16) 0.0417(15) Uani 1 1 d G . . . .
C38 C 0.2953(5) 0.6421(4) 0.81474(15) 0.0498(17) Uani 1 1 d G . . . .
H38 H 0.208122 0.688324 0.838189 0.060 Uiso 1 1 calc R U . . .
C39 C 0.4001(6) 0.5254(4) 0.83363(15) 0.061(2) Uani 1 1 d G . . . .
H39 H 0.383131 0.493554 0.869707 0.073 Uiso 1 1 calc R U . . .
C40 C 0.5304(6) 0.4564(3) 0.7986(2) 0.063(2) Uani 1 1 d G . . . .
H40 H 0.600588 0.378322 0.811222 0.076 Uiso 1 1 calc R U . . .
C41 C 0.5559(5) 0.5041(4) 0.74466(19) 0.062(2) Uani 1 1 d G . . . .
H41 H 0.643037 0.457858 0.721219 0.074 Uiso 1 1 calc R U . . .
C42 C 0.4510(5) 0.6207(4) 0.72578(14) 0.0496(17) Uani 1 1 d G . . . .
H42 H 0.468030 0.652628 0.689700 0.059 Uiso 1 1 calc R U . . .
C25 C 0.3663(5) 0.3674(4) 0.53904(16) 0.0467(16) Uani 1 1 d G . . . .
C30 C 0.2163(5) 0.3766(5) 0.5249(2) 0.071(2) Uani 1 1 d G . . . .
H30 H 0.120449 0.427656 0.543313 0.085 Uiso 1 1 calc R U . . .
C29 C 0.2094(7) 0.3095(6) 0.4834(2) 0.088(3) Uani 1 1 d G . . . .
H29 H 0.108996 0.315677 0.473935 0.105 Uiso 1 1 calc R U . . .
C28 C 0.3526(10) 0.2332(6) 0.4559(2) 0.093(3) Uani 1 1 d G . . . .
H28 H 0.348027 0.188289 0.428100 0.112 Uiso 1 1 calc R U . . .
C27 C 0.5027(8) 0.2239(5) 0.4700(2) 0.095(3) Uani 1 1 d G . . . .
H27 H 0.598514 0.172879 0.451641 0.114 Uiso 1 1 calc R U . . .
C26 C 0.5096(5) 0.2910(5) 0.5116(2) 0.066(2) Uani 1 1 d G . . . .
H26 H 0.609970 0.284857 0.521019 0.079 Uiso 1 1 calc R U . . .
C32 C -0.0463(8) 0.7394(6) 0.7415(3) 0.0441(15) Uani 1 1 d . . . . .
H32 H -0.062645 0.751081 0.778556 0.053 Uiso 1 1 calc R U . . .
C35 C -0.0065(10) 0.7031(7) 0.6360(3) 0.060(2) Uani 1 1 d . . . . .
C15 C 0.2170(10) 0.2001(6) 0.7533(3) 0.0567(19) Uani 1 1 d . . . . .
H15A H 0.150080 0.159858 0.778063 0.068 Uiso 1 1 calc R U . . .
H15B H 0.235585 0.165894 0.718253 0.068 Uiso 1 1 calc R U . . .
C14 C 0.1078(10) 0.4204(6) 0.8058(3) 0.0510(18) Uani 1 1 d . . . . .
H14A H 0.219776 0.398457 0.813011 0.061 Uiso 1 1 calc R U . . .
H14B H 0.059329 0.511609 0.802237 0.061 Uiso 1 1 calc R U . . .
C13 C 0.0162(10) 0.3677(7) 0.8524(3) 0.0542(18) Uani 1 1 d . . . . .
H13A H 0.070720 0.277413 0.858614 0.065 Uiso 1 1 calc R U . . .
H13B H -0.093050 0.382795 0.844046 0.065 Uiso 1 1 calc R U . . .
C7 C -0.1108(7) 0.3710(5) 0.95959(19) 0.061(2) Uani 1 1 d G . . . .
C8 C -0.2537(7) 0.4399(4) 0.9898(2) 0.081(3) Uani 1 1 d G . . . .
H8 H -0.295293 0.527155 0.983213 0.097 Uiso 1 1 calc R U . . .
C9 C -0.3345(7) 0.3782(7) 1.0298(2) 0.095(3) Uani 1 1 d G . . . .
H9 H -0.430112 0.424315 1.049976 0.114 Uiso 1 1 calc R U . . .
C10 C -0.2724(9) 0.2478(7) 1.0396(2) 0.100(3) Uani 1 1 d G . . . .
H10 H -0.326414 0.206559 1.066352 0.119 Uiso 1 1 calc R U . . .
C11 C -0.1295(10) 0.1789(4) 1.0094(3) 0.127(5) Uani 1 1 d G . . . .
H11 H -0.087897 0.091642 1.015965 0.152 Uiso 1 1 calc R U . . .
C12 C -0.0487(7) 0.2405(5) 0.9694(2) 0.090(3) Uani 1 1 d G . . . .
H12 H 0.046925 0.194480 0.949202 0.108 Uiso 1 1 calc R U . . .
C33 C -0.1446(8) 0.6905(7) 0.7226(3) 0.0562(18) Uani 1 1 d . . . . .
H33 H -0.223355 0.666794 0.746283 0.067 Uiso 1 1 calc R U . . .
Cl2 Cl 0.5021(10) 0.2408(9) 0.9199(3) 0.169(4) Uani 0.5 1 d . . P . .
C34 C -0.1253(10) 0.6769(7) 0.6685(4) 0.065(2) Uani 1 1 d . . . . .
H34 H -0.196194 0.648956 0.654208 0.079 Uiso 1 1 calc R U . . .
Cl1 Cl 0.3556(10) 0.0682(9) 0.9555(5) 0.179(4) Uani 0.5 1 d . . P . .
B1 B 0.1947(9) 0.8183(7) 0.7363(3) 0.0407(16) Uani 1 1 d . . . . .
C16 C 0.3756(12) 0.1642(9) 0.7743(4) 0.085(3) Uani 1 1 d . . . . .
H16A H 0.445042 0.201194 0.749776 0.128 Uiso 1 1 calc R U . . .
H16B H 0.425737 0.074124 0.777156 0.128 Uiso 1 1 calc R U . . .
H16C H 0.359461 0.194004 0.809766 0.128 Uiso 1 1 calc R U . . .
C55 C 0.391(3) 0.198(2) 0.9671(8) 0.094(6) Uani 0.5 1 d . . P . .
H55A H 0.288099 0.266351 0.972570 0.113 Uiso 0.5 1 calc R U P . .
H55B H 0.442373 0.180728 1.000541 0.113 Uiso 0.5 1 calc R U P . .

loop_
_atom_site_aniso_label
_atom_site_aniso_U_11
_atom_site_aniso_U_22
_atom_site_aniso_U_33
_atom_site_aniso_U_23
_atom_site_aniso_U_13
_atom_site_aniso_U_12
S1 0.0527(10) 0.0529(10) 0.0391(9) -0.0110(7) 0.0071(7) -0.0300(8)
P2 0.0423(10) 0.0474(10) 0.0399(9) -0.0040(7) 0.0021(7) -0.0218(8)
P1 0.0714(13) 0.0555(11) 0.0441(10) -0.0163(9) 0.0029(9) -0.0217(10)
C31 0.044(4) 0.036(3) 0.037(3) -0.007(3) -0.001(3) -0.014(3)
C36 0.057(4) 0.053(4) 0.043(4) -0.007(3) -0.007(3) -0.022(3)
C18 0.040(4) 0.057(4) 0.043(4) -0.014(3) 0.002(3) -0.029(3)
C19 0.047(4) 0.048(4) 0.043(4) -0.009(3) 0.001(3) -0.027(3)
C24 0.049(4) 0.067(5) 0.078(5) -0.010(4) -0.002(4) -0.029(4)
C23 0.052(5) 0.097(7) 0.118(8) -0.030(6) -0.013(5) -0.033(5)
C22 0.050(5) 0.087(7) 0.103(7) -0.031(6) -0.015(5) -0.008(5)
C21 0.067(6) 0.070(6) 0.089(7) -0.002(5) -0.023(5) -0.011(5)
C20 0.055(5) 0.055(5) 0.079(5) -0.001(4) -0.008(4) -0.022(4)
C1 0.068(5) 0.052(4) 0.038(4) -0.013(3) 0.008(3) -0.030(4)
C2 0.079(5) 0.061(5) 0.053(4) -0.017(4) 0.005(4) -0.037(4)
C3 0.119(9) 0.057(5) 0.076(6) -0.010(5) 0.032(6) -0.039(6)
C4 0.097(8) 0.071(6) 0.088(7) 0.006(5) 0.023(6) -0.012(6)
C5 0.063(6) 0.117(9) 0.072(6) 0.008(6) 0.009(5) -0.023(6)
C6 0.063(5) 0.077(6) 0.063(5) -0.004(4) -0.002(4) -0.030(5)
C49 0.055(4) 0.040(3) 0.037(3) -0.003(3) 0.001(3) -0.024(3)
C50 0.072(5) 0.044(4) 0.043(4) -0.009(3) -0.004(3) -0.026(4)
C51 0.095(6) 0.059(5) 0.047(4) -0.013(4) -0.002(4) -0.034(5)
C52 0.097(7) 0.047(4) 0.064(5) -0.023(4) 0.023(5) -0.037(5)
C53 0.057(5) 0.051(4) 0.086(6) -0.018(4) 0.009(4) -0.015(4)
C54 0.058(5) 0.045(4) 0.054(4) -0.006(3) -0.005(3) -0.013(3)
C43 0.050(4) 0.035(3) 0.041(4) -0.011(3) 0.006(3) -0.018(3)
C48 0.061(5) 0.041(4) 0.054(4) -0.004(3) 0.001(3) -0.017(3)
C47 0.107(7) 0.048(4) 0.050(4) 0.000(3) 0.007(4) -0.031(5)
C46 0.105(7) 0.046(4) 0.068(5) -0.011(4) 0.031(5) -0.041(5)
C45 0.076(6) 0.057(5) 0.091(6) -0.021(5) 0.027(5) -0.042(4)
C44 0.067(5) 0.044(4) 0.059(4) -0.011(3) 0.012(4) -0.028(4)
C17 0.042(4) 0.040(3) 0.041(3) -0.004(3) 0.005(3) -0.019(3)
C37 0.040(4) 0.041(3) 0.048(4) -0.010(3) -0.004(3) -0.017(3)
C38 0.052(4) 0.047(4) 0.053(4) 0.000(3) -0.003(3) -0.023(3)
C39 0.080(5) 0.049(4) 0.062(5) 0.005(4) -0.024(4) -0.030(4)
C40 0.067(5) 0.042(4) 0.086(6) 0.000(4) -0.032(5) -0.017(4)
C41 0.052(4) 0.050(4) 0.084(6) -0.021(4) -0.011(4) -0.013(4)
C42 0.046(4) 0.045(4) 0.060(4) -0.015(3) -0.007(3) -0.013(3)
C25 0.060(4) 0.048(4) 0.034(3) 0.004(3) -0.002(3) -0.026(3)
C30 0.069(5) 0.106(7) 0.048(4) -0.009(4) -0.010(4) -0.040(5)
C29 0.127(9) 0.129(9) 0.046(5) 0.005(5) -0.030(5) -0.087(8)
C28 0.161(11) 0.073(6) 0.056(5) -0.014(5) -0.024(6) -0.047(7)
C27 0.128(9) 0.077(6) 0.065(6) -0.029(5) -0.012(6) -0.009(6)
C26 0.072(5) 0.067(5) 0.045(4) -0.018(4) 0.003(4) -0.006(4)
C32 0.045(4) 0.042(3) 0.044(4) -0.007(3) -0.004(3) -0.013(3)
C35 0.069(5) 0.057(4) 0.056(5) -0.014(4) -0.016(4) -0.015(4)
C15 0.085(6) 0.036(4) 0.052(4) -0.007(3) 0.005(4) -0.028(4)
C14 0.078(5) 0.047(4) 0.038(4) -0.013(3) 0.011(3) -0.038(4)
C13 0.070(5) 0.049(4) 0.046(4) -0.013(3) 0.016(3) -0.030(4)
C7 0.094(6) 0.050(4) 0.039(4) -0.010(3) -0.001(4) -0.024(4)
C8 0.090(7) 0.094(7) 0.056(5) -0.004(5) 0.006(5) -0.036(6)
C9 0.103(8) 0.120(9) 0.056(6) -0.001(6) 0.004(5) -0.039(7)
C10 0.137(10) 0.105(8) 0.061(6) -0.008(6) 0.015(6) -0.057(7)
C11 0.223(15) 0.081(7) 0.064(6) 0.001(5) 0.025(8) -0.058(9)
C12 0.132(9) 0.080(6) 0.050(5) -0.008(4) 0.013(5) -0.034(6)
C33 0.041(4) 0.062(5) 0.071(5) -0.007(4) -0.006(4) -0.025(4)
Cl2 0.150(6) 0.170(7) 0.108(5) 0.045(5) 0.038(5) -0.002(5)
C34 0.064(5) 0.063(5) 0.082(6) -0.012(4) -0.037(5) -0.024(4)
Cl1 0.121(6) 0.153(7) 0.286(12) -0.111(8) -0.028(6) -0.039(5)
B1 0.041(4) 0.041(4) 0.038(4) -0.008(3) 0.000(3) -0.014(3)
C16 0.091(7) 0.068(6) 0.078(6) 0.006(5) -0.010(5) -0.011(5)
C55 0.114(16) 0.094(14) 0.088(14) -0.040(11) 0.018(12) -0.052(13)

_geom_special_details            
;
 All esds (except the esd in the dihedral angle between two l.s. planes)
 are estimated using the full covariance matrix.  The cell esds are taken
 into account individually in the estimation of esds in distances, angles
 and torsion angles; correlations between esds in cell parameters are only
 used when they are defined by crystal symmetry.  An approximate (isotropic)
 treatment of cell esds is used for estimating esds involving l.s. planes.
;
loop_
_geom_bond_atom_site_label_1
_geom_bond_atom_site_label_2
_geom_bond_distance
_geom_bond_site_symmetry_2
_geom_bond_publ_flag
S1 C17 1.758(6) . ?
S1 C15 1.755(7) . ?
S1 C14 1.755(6) . ?
P2 C18 1.800(6) . ?
P2 C19 1.740(4) . ?
P2 C25 1.764(4) . ?
P1 C1 1.737(4) . ?
P1 C13 1.810(7) . ?
P1 C7 1.742(5) . ?
C31 C36 1.359(9) . ?
C31 C32 1.350(9) . ?
C31 B1 1.604(9) . ?
C36 H36 0.9300 . ?
C36 C35 1.377(10) . ?
C18 H18A 0.9700 . ?
C18 H18B 0.9700 . ?
C18 C17 1.468(8) . ?
C19 C24 1.3900 . ?
C19 C20 1.3900 . ?
C24 H24 0.9300 . ?
C24 C23 1.3900 . ?
C23 H23 0.9300 . ?
C23 C22 1.3900 . ?
C22 H22 0.9300 . ?
C22 C21 1.3900 . ?
C21 H21 0.9300 . ?
C21 C20 1.3900 . ?
C20 H20 0.9300 . ?
C1 C2 1.3900 . ?
C1 C6 1.3900 . ?
C2 H2 0.9300 . ?
C2 C3 1.3900 . ?
C3 H3 0.9300 . ?
C3 C4 1.3900 . ?
C4 H4 0.9300 . ?
C4 C5 1.3900 . ?
C5 H5 0.9300 . ?
C5 C6 1.3900 . ?
C6 H6 0.9300 . ?
C49 C50 1.3900 . ?
C49 C54 1.3900 . ?
C49 B1 1.595(8) . ?
C50 H50 0.9300 . ?
C50 C51 1.3900 . ?
C51 H51 0.9300 . ?
C51 C52 1.3900 . ?
C52 H52 0.9300 . ?
C52 C53 1.3900 . ?
C53 H53 0.9300 . ?
C53 C54 1.3900 . ?
C54 H54 0.9300 . ?
C43 C48 1.3900 . ?
C43 C44 1.3900 . ?
C43 B1 1.602(8) . ?
C48 H48 0.9300 . ?
C48 C47 1.3900 . ?
C47 H47 0.9300 . ?
C47 C46 1.3900 . ?
C46 H46 0.9300 . ?
C46 C45 1.3900 . ?
C45 H45 0.9300 . ?
C45 C44 1.3900 . ?
C44 H44 0.9300 . ?
C17 H17A 0.9700 . ?
C17 H17B 0.9700 . ?
C37 C38 1.3900 . ?
C37 C42 1.3900 . ?
C37 B1 1.600(8) . ?
C38 H38 0.9300 . ?
C38 C39 1.3900 . ?
C39 H39 0.9300 . ?
C39 C40 1.3900 . ?
C40 H40 0.9300 . ?
C40 C41 1.3900 . ?
C41 H41 0.9300 . ?
C41 C42 1.3900 . ?
C42 H42 0.9300 . ?
C25 C30 1.3900 . ?
C25 C26 1.3900 . ?
C30 H30 0.9300 . ?
C30 C29 1.3900 . ?
C29 H29 0.9300 . ?
C29 C28 1.3900 . ?
C28 H28 0.9300 . ?
C28 C27 1.3900 . ?
C27 H27 0.9300 . ?
C27 C26 1.3900 . ?
C26 H26 0.9300 . ?
C32 H32 0.9300 . ?
C32 C33 1.355(9) . ?
C35 C34 1.318(11) . ?
C15 H15A 0.9700 . ?
C15 H15B 0.9700 . ?
C15 C16 1.474(12) . ?
C14 H14A 0.9700 . ?
C14 H14B 0.9700 . ?
C14 C13 1.489(9) . ?
C13 H13A 0.9700 . ?
C13 H13B 0.9700 . ?
C7 C8 1.3900 . ?
C7 C12 1.3900 . ?
C8 H8 0.9300 . ?
C8 C9 1.3900 . ?
C9 H9 0.9300 . ?
C9 C10 1.3900 . ?
C10 H10 0.9300 . ?
C10 C11 1.3900 . ?
C11 H11 0.9300 . ?
C11 C12 1.3900 . ?
C12 H12 0.9300 . ?
C33 H33 0.9300 . ?
C33 C34 1.354(11) . ?
Cl2 C55 1.55(2) . ?
C34 H34 0.9300 . ?
Cl1 C55 1.69(2) . ?
C16 H16A 0.9600 . ?
C16 H16B 0.9600 . ?
C16 H16C 0.9600 . ?
C55 H55A 0.9700 . ?
C55 H55B 0.9700 . ?

loop_
_geom_angle_atom_site_label_1
_geom_angle_atom_site_label_2
_geom_angle_atom_site_label_3
_geom_angle
_geom_angle_site_symmetry_1
_geom_angle_site_symmetry_3
_geom_angle_publ_flag
C15 S1 C17 104.5(3) . . ?
C14 S1 C17 101.6(3) . . ?
C14 S1 C15 104.9(4) . . ?
C19 P2 C18 101.4(3) . . ?
C19 P2 C25 102.8(2) . . ?
C25 P2 C18 96.9(3) . . ?
C1 P1 C13 100.3(3) . . ?
C1 P1 C7 103.5(3) . . ?
C7 P1 C13 100.1(3) . . ?
C36 C31 B1 123.5(6) . . ?
C32 C31 C36 115.2(6) . . ?
C32 C31 B1 120.9(6) . . ?
C31 C36 H36 119.0 . . ?
C31 C36 C35 122.0(7) . . ?
C35 C36 H36 119.0 . . ?
P2 C18 H18A 108.9 . . ?
P2 C18 H18B 108.9 . . ?
H18A C18 H18B 107.7 . . ?
C17 C18 P2 113.3(4) . . ?
C17 C18 H18A 108.9 . . ?
C17 C18 H18B 108.9 . . ?
C24 C19 P2 115.6(3) . . ?
C24 C19 C20 120.0 . . ?
C20 C19 P2 124.4(3) . . ?
C19 C24 H24 120.0 . . ?
C23 C24 C19 120.0 . . ?
C23 C24 H24 120.0 . . ?
C24 C23 H23 120.0 . . ?
C24 C23 C22 120.0 . . ?
C22 C23 H23 120.0 . . ?
C23 C22 H22 120.0 . . ?
C21 C22 C23 120.0 . . ?
C21 C22 H22 120.0 . . ?
C22 C21 H21 120.0 . . ?
C20 C21 C22 120.0 . . ?
C20 C21 H21 120.0 . . ?
C19 C20 H20 120.0 . . ?
C21 C20 C19 120.0 . . ?
C21 C20 H20 120.0 . . ?
C2 C1 P1 116.0(3) . . ?
C2 C1 C6 120.0 . . ?
C6 C1 P1 123.9(3) . . ?
C1 C2 H2 120.0 . . ?
C1 C2 C3 120.0 . . ?
C3 C2 H2 120.0 . . ?
C2 C3 H3 120.0 . . ?
C2 C3 C4 120.0 . . ?
C4 C3 H3 120.0 . . ?
C3 C4 H4 120.0 . . ?
C5 C4 C3 120.0 . . ?
C5 C4 H4 120.0 . . ?
C4 C5 H5 120.0 . . ?
C6 C5 C4 120.0 . . ?
C6 C5 H5 120.0 . . ?
C1 C6 H6 120.0 . . ?
C5 C6 C1 120.0 . . ?
C5 C6 H6 120.0 . . ?
C50 C49 C54 120.0 . . ?
C50 C49 B1 120.7(4) . . ?
C54 C49 B1 119.2(4) . . ?
C49 C50 H50 120.0 . . ?
C51 C50 C49 120.0 . . ?
C51 C50 H50 120.0 . . ?
C50 C51 H51 120.0 . . ?
C50 C51 C52 120.0 . . ?
C52 C51 H51 120.0 . . ?
C51 C52 H52 120.0 . . ?
C53 C52 C51 120.0 . . ?
C53 C52 H52 120.0 . . ?
C52 C53 H53 120.0 . . ?
C54 C53 C52 120.0 . . ?
C54 C53 H53 120.0 . . ?
C49 C54 H54 120.0 . . ?
C53 C54 C49 120.0 . . ?
C53 C54 H54 120.0 . . ?
C48 C43 C44 120.0 . . ?
C48 C43 B1 120.1(4) . . ?
C44 C43 B1 119.9(4) . . ?
C43 C48 H48 120.0 . . ?
C43 C48 C47 120.0 . . ?
C47 C48 H48 120.0 . . ?
C48 C47 H47 120.0 . . ?
C48 C47 C46 120.0 . . ?
C46 C47 H47 120.0 . . ?
C47 C46 H46 120.0 . . ?
C47 C46 C45 120.0 . . ?
C45 C46 H46 120.0 . . ?
C46 C45 H45 120.0 . . ?
C46 C45 C44 120.0 . . ?
C44 C45 H45 120.0 . . ?
C43 C44 H44 120.0 . . ?
C45 C44 C43 120.0 . . ?
C45 C44 H44 120.0 . . ?
S1 C17 H17A 109.9 . . ?
S1 C17 H17B 109.9 . . ?
C18 C17 S1 109.0(4) . . ?
C18 C17 H17A 109.9 . . ?
C18 C17 H17B 109.9 . . ?
H17A C17 H17B 108.3 . . ?
C38 C37 C42 120.0 . . ?
C38 C37 B1 121.4(4) . . ?
C42 C37 B1 118.4(4) . . ?
C37 C38 H38 120.0 . . ?
C37 C38 C39 120.0 . . ?
C39 C38 H38 120.0 . . ?
C38 C39 H39 120.0 . . ?
C40 C39 C38 120.0 . . ?
C40 C39 H39 120.0 . . ?
C39 C40 H40 120.0 . . ?
C41 C40 C39 120.0 . . ?
C41 C40 H40 120.0 . . ?
C40 C41 H41 120.0 . . ?
C40 C41 C42 120.0 . . ?
C42 C41 H41 120.0 . . ?
C37 C42 H42 120.0 . . ?
C41 C42 C37 120.0 . . ?
C41 C42 H42 120.0 . . ?
C30 C25 P2 116.9(3) . . ?
C30 C25 C26 120.0 . . ?
C26 C25 P2 123.1(3) . . ?
C25 C30 H30 120.0 . . ?
C25 C30 C29 120.0 . . ?
C29 C30 H30 120.0 . . ?
C30 C29 H29 120.0 . . ?
C30 C29 C28 120.0 . . ?
C28 C29 H29 120.0 . . ?
C29 C28 H28 120.0 . . ?
C27 C28 C29 120.0 . . ?
C27 C28 H28 120.0 . . ?
C28 C27 H27 120.0 . . ?
C28 C27 C26 120.0 . . ?
C26 C27 H27 120.0 . . ?
C25 C26 H26 120.0 . . ?
C27 C26 C25 120.0 . . ?
C27 C26 H26 120.0 . . ?
C31 C32 H32 118.0 . . ?
C31 C32 C33 124.0(6) . . ?
C33 C32 H32 118.0 . . ?
C34 C35 C36 120.1(7) . . ?
S1 C15 H15A 108.1 . . ?
S1 C15 H15B 108.1 . . ?
H15A C15 H15B 107.3 . . ?
C16 C15 S1 116.8(6) . . ?
C16 C15 H15A 108.1 . . ?
C16 C15 H15B 108.1 . . ?
S1 C14 H14A 109.4 . . ?
S1 C14 H14B 109.4 . . ?
H14A C14 H14B 108.0 . . ?
C13 C14 S1 111.0(5) . . ?
C13 C14 H14A 109.4 . . ?
C13 C14 H14B 109.4 . . ?
P1 C13 H13A 109.9 . . ?
P1 C13 H13B 109.9 . . ?
C14 C13 P1 109.1(5) . . ?
C14 C13 H13A 109.9 . . ?
C14 C13 H13B 109.9 . . ?
H13A C13 H13B 108.3 . . ?
C8 C7 P1 122.4(3) . . ?
C8 C7 C12 120.0 . . ?
C12 C7 P1 117.3(3) . . ?
C7 C8 H8 120.0 . . ?
C9 C8 C7 120.0 . . ?
C9 C8 H8 120.0 . . ?
C8 C9 H9 120.0 . . ?
C8 C9 C10 120.0 . . ?
C10 C9 H9 120.0 . . ?
C9 C10 H10 120.0 . . ?
C9 C10 C11 120.0 . . ?
C11 C10 H10 120.0 . . ?
C10 C11 H11 120.0 . . ?
C10 C11 C12 120.0 . . ?
C12 C11 H11 120.0 . . ?
C7 C12 H12 120.0 . . ?
C11 C12 C7 120.0 . . ?
C11 C12 H12 120.0 . . ?
C32 C33 H33 120.8 . . ?
C34 C33 C32 118.4(7) . . ?
C34 C33 H33 120.8 . . ?
C35 C34 C33 120.2(7) . . ?
C35 C34 H34 119.9 . . ?
C33 C34 H34 119.9 . . ?
C49 B1 C31 110.5(5) . . ?
C49 B1 C43 103.3(5) . . ?
C49 B1 C37 114.2(5) . . ?
C43 B1 C31 113.2(5) . . ?
C37 B1 C31 103.5(5) . . ?
C37 B1 C43 112.5(5) . . ?
C15 C16 H16A 109.5 . . ?
C15 C16 H16B 109.5 . . ?
C15 C16 H16C 109.5 . . ?
H16A C16 H16B 109.5 . . ?
H16A C16 H16C 109.5 . . ?
H16B C16 H16C 109.5 . . ?
Cl2 C55 Cl1 113.1(12) . . ?
Cl2 C55 H55A 109.0 . . ?
Cl2 C55 H55B 109.0 . . ?
Cl1 C55 H55A 109.0 . . ?
Cl1 C55 H55B 109.0 . . ?
H55A C55 H55B 107.8 . . ?

loop_
_geom_torsion_atom_site_label_1
_geom_torsion_atom_site_label_2
_geom_torsion_atom_site_label_3
_geom_torsion_atom_site_label_4
_geom_torsion
_geom_torsion_site_symmetry_1
_geom_torsion_site_symmetry_2
_geom_torsion_site_symmetry_3
_geom_torsion_site_symmetry_4
_geom_torsion_publ_flag
S1 C14 C13 P1 -174.5(4) . . . . ?
P2 C18 C17 S1 175.9(3) . . . . ?
P2 C19 C24 C23 -179.3(4) . . . . ?
P2 C19 C20 C21 179.2(4) . . . . ?
P2 C25 C30 C29 -179.9(4) . . . . ?
P2 C25 C26 C27 179.9(4) . . . . ?
P1 C1 C2 C3 177.7(4) . . . . ?
P1 C1 C6 C5 -177.5(4) . . . . ?
P1 C7 C8 C9 -174.3(5) . . . . ?
P1 C7 C12 C11 174.6(4) . . . . ?
C31 C36 C35 C34 -0.4(12) . . . . ?
C31 C32 C33 C34 -2.1(11) . . . . ?
C36 C31 C32 C33 -1.3(10) . . . . ?
C36 C31 B1 C49 143.2(6) . . . . ?
C36 C31 B1 C43 27.9(9) . . . . ?
C36 C31 B1 C37 -94.1(7) . . . . ?
C36 C35 C34 C33 -3.2(12) . . . . ?
C18 P2 C19 C24 -151.1(3) . . . . ?
C18 P2 C19 C20 29.7(4) . . . . ?
C18 P2 C25 C30 57.9(4) . . . . ?
C18 P2 C25 C26 -122.0(4) . . . . ?
C19 P2 C18 C17 66.7(5) . . . . ?
C19 P2 C25 C30 161.4(3) . . . . ?
C19 P2 C25 C26 -18.6(4) . . . . ?
C19 C24 C23 C22 0.0 . . . . ?
C24 C19 C20 C21 0.0 . . . . ?
C24 C23 C22 C21 0.0 . . . . ?
C23 C22 C21 C20 0.0 . . . . ?
C22 C21 C20 C19 0.0 . . . . ?
C20 C19 C24 C23 0.0 . . . . ?
C1 P1 C13 C14 71.9(6) . . . . ?
C1 P1 C7 C8 -22.2(4) . . . . ?
C1 P1 C7 C12 163.4(3) . . . . ?
C1 C2 C3 C4 0.0 . . . . ?
C2 C1 C6 C5 0.0 . . . . ?
C2 C3 C4 C5 0.0 . . . . ?
C3 C4 C5 C6 0.0 . . . . ?
C4 C5 C6 C1 0.0 . . . . ?
C6 C1 C2 C3 0.0 . . . . ?
C49 C50 C51 C52 0.0 . . . . ?
C50 C49 C54 C53 0.0 . . . . ?
C50 C49 B1 C31 150.8(4) . . . . ?
C50 C49 B1 C43 -87.8(5) . . . . ?
C50 C49 B1 C37 34.7(6) . . . . ?
C50 C51 C52 C53 0.0 . . . . ?
C51 C52 C53 C54 0.0 . . . . ?
C52 C53 C54 C49 0.0 . . . . ?
C54 C49 C50 C51 0.0 . . . . ?
C54 C49 B1 C31 -32.4(6) . . . . ?
C54 C49 B1 C43 88.9(5) . . . . ?
C54 C49 B1 C37 -148.5(4) . . . . ?
C43 C48 C47 C46 0.0 . . . . ?
C48 C43 C44 C45 0.0 . . . . ?
C48 C43 B1 C31 34.7(6) . . . . ?
C48 C43 B1 C49 -84.9(5) . . . . ?
C48 C43 B1 C37 151.5(4) . . . . ?
C48 C47 C46 C45 0.0 . . . . ?
C47 C46 C45 C44 0.0 . . . . ?
C46 C45 C44 C43 0.0 . . . . ?
C44 C43 C48 C47 0.0 . . . . ?
C44 C43 B1 C31 -146.5(4) . . . . ?
C44 C43 B1 C49 94.0(5) . . . . ?
C44 C43 B1 C37 -29.6(6) . . . . ?
C17 S1 C15 C16 58.4(7) . . . . ?
C17 S1 C14 C13 -174.5(5) . . . . ?
C37 C38 C39 C40 0.0 . . . . ?
C38 C37 C42 C41 0.0 . . . . ?
C38 C37 B1 C31 -92.6(5) . . . . ?
C38 C37 B1 C49 27.5(6) . . . . ?
C38 C37 B1 C43 144.9(4) . . . . ?
C38 C39 C40 C41 0.0 . . . . ?
C39 C40 C41 C42 0.0 . . . . ?
C40 C41 C42 C37 0.0 . . . . ?
C42 C37 C38 C39 0.0 . . . . ?
C42 C37 B1 C31 82.5(5) . . . . ?
C42 C37 B1 C49 -157.4(4) . . . . ?
C42 C37 B1 C43 -40.0(6) . . . . ?
C25 P2 C18 C17 171.4(5) . . . . ?
C25 P2 C19 C24 109.0(3) . . . . ?
C25 P2 C19 C20 -70.2(4) . . . . ?
C25 C30 C29 C28 0.0 . . . . ?
C30 C25 C26 C27 0.0 . . . . ?
C30 C29 C28 C27 0.0 . . . . ?
C29 C28 C27 C26 0.0 . . . . ?
C28 C27 C26 C25 0.0 . . . . ?
C26 C25 C30 C29 0.0 . . . . ?
C32 C31 C36 C35 2.6(10) . . . . ?
C32 C31 B1 C49 -44.0(8) . . . . ?
C32 C31 B1 C43 -159.3(5) . . . . ?
C32 C31 B1 C37 78.7(7) . . . . ?
C32 C33 C34 C35 4.4(12) . . . . ?
C15 S1 C17 C18 72.5(5) . . . . ?
C15 S1 C14 C13 -66.0(6) . . . . ?
C14 S1 C17 C18 -178.7(5) . . . . ?
C14 S1 C15 C16 -48.1(7) . . . . ?
C13 P1 C1 C2 -136.4(3) . . . . ?
C13 P1 C1 C6 41.2(4) . . . . ?
C13 P1 C7 C8 -125.4(4) . . . . ?
C13 P1 C7 C12 60.1(4) . . . . ?
C7 P1 C1 C2 120.5(3) . . . . ?
C7 P1 C1 C6 -61.9(4) . . . . ?
C7 P1 C13 C14 177.8(5) . . . . ?
C7 C8 C9 C10 0.0 . . . . ?
C8 C7 C12 C11 0.0 . . . . ?
C8 C9 C10 C11 0.0 . . . . ?
C9 C10 C11 C12 0.0 . . . . ?
C10 C11 C12 C7 0.0 . . . . ?
C12 C7 C8 C9 0.0 . . . . ?
B1 C31 C36 C35 175.8(7) . . . . ?
B1 C31 C32 C33 -174.7(6) . . . . ?
B1 C49 C50 C51 176.7(5) . . . . ?
B1 C49 C54 C53 -176.8(5) . . . . ?
B1 C43 C48 C47 178.9(4) . . . . ?
B1 C43 C44 C45 -178.9(4) . . . . ?
B1 C37 C38 C39 175.0(5) . . . . ?
B1 C37 C42 C41 -175.2(4) . . . . ?

_smtbx_masks_special_details     ?
loop_
_smtbx_masks_void_nr
_smtbx_masks_void_average_x
_smtbx_masks_void_average_y
_smtbx_masks_void_average_z
_smtbx_masks_void_volume
_smtbx_masks_void_count_electrons
_smtbx_masks_void_content
1 0.000 0.000 0.500 149.7 37.4 '1 CH2Cl2'

_smtbx_masks_void_probe_radius   1.2
_smtbx_masks_void_truncation_radius 1.2
_shelx_res_file                  
;
TITL oritc61_a.res in P-1
    oritc61.res
    created by SHELXL-2017/1 at 12:00:07 on 10-Aug-2021
REM Old TITL OritC61 in P-1
REM SHELXT solution in P-1: R1 0.275, Rweak 0.064, Alpha 0.099
REM <I/s> 0.000 for 0 systematic absences, Orientation as input
REM Formula found by SHELXT: C51 N8 O Cl3
CELL 0.71073 8.8424 11.4067 24.8662 81.957 80.897 69.046
ZERR 2 0.0005 0.0006 0.001 0.004 0.004 0.005
LATT 1
SFAC C H B Cl P S
UNIT 109 106 2 2 4 2

L.S. 10 0 0
PLAN  11
SIZE 0.14 0.17 0.17
CONF
list 4
MORE -1
BOND $H
fmap 2 53
acta
ABIN
OMIT -2 50
REM <olex2.extras>
REM <HklSrc "%.\\oritc61.hkl">
REM </olex2.extras>

WGHT    0.143200    8.707200
FVAR       0.45616
S1    6    0.105275    0.361868    0.744469    11.00000    0.05273    0.05293 =
         0.03908   -0.01103    0.00711   -0.03000
P2    5    0.363488    0.455616    0.592310    11.00000    0.04229    0.04741 =
         0.03988   -0.00395    0.00209   -0.02183
P1    5    0.006055    0.442652    0.913055    11.00000    0.07137    0.05549 =
         0.04411   -0.01626    0.00288   -0.02170
C31   1    0.073760    0.772133    0.709914    11.00000    0.04443    0.03566 =
         0.03719   -0.00707   -0.00106   -0.01422
C36   1    0.093677    0.750318    0.656450    11.00000    0.05727    0.05325 =
         0.04342   -0.00715   -0.00717   -0.02207
AFIX  43
H36   2    0.177457    0.767825    0.633015    11.00000   -1.20000
AFIX   0

C18   1    0.244610    0.387357    0.643965    11.00000    0.03994    0.05696 =
         0.04291   -0.01358    0.00187   -0.02863
AFIX  23
H18A  2    0.134995    0.412177    0.634011    11.00000   -1.20000
H18B  2    0.291967    0.296247    0.644944    11.00000   -1.20000
AFIX  66
C19   1    0.557789    0.382649    0.612414    11.00000    0.04654    0.04837 =
         0.04299   -0.00908    0.00074   -0.02692
C24   1    0.662176    0.451639    0.598776    11.00000    0.04895    0.06745 =
         0.07834   -0.01011   -0.00201   -0.02938
AFIX  43
H24   2    0.625952    0.531732    0.580471    11.00000   -1.20000
AFIX  65
C23   1    0.820703    0.400920    0.612495    11.00000    0.05218    0.09722 =
         0.11770   -0.02986   -0.01257   -0.03326
AFIX  43
H23   2    0.890545    0.447079    0.603371    11.00000   -1.20000
AFIX  65
C22   1    0.874845    0.281211    0.639853    11.00000    0.04978    0.08674 =
         0.10271   -0.03143   -0.01528   -0.00847
AFIX  43
H22   2    0.980910    0.247277    0.649033    11.00000   -1.20000
AFIX  65
C21   1    0.770459    0.212220    0.653492    11.00000    0.06733    0.06968 =
         0.08914   -0.00169   -0.02304   -0.01106
AFIX  43
H21   2    0.806684    0.132127    0.671796    11.00000   -1.20000
AFIX  65
C20   1    0.611931    0.262938    0.639773    11.00000    0.05527    0.05503 =
         0.07910   -0.00091   -0.00826   -0.02225
AFIX  43
H20   2    0.542090    0.216778    0.648898    11.00000   -1.20000
AFIX  66
C1    1   -0.131498    0.591869    0.897006    11.00000    0.06767    0.05215 =
         0.03781   -0.01343    0.00790   -0.02970
C2    1   -0.092426    0.692690    0.908542    11.00000    0.07853    0.06069 =
         0.05337   -0.01720    0.00480   -0.03715
AFIX  43
H2    2    0.000615    0.677932    0.925157    11.00000   -1.20000
AFIX  65
C3    1   -0.192413    0.815569    0.895245    11.00000    0.11944    0.05725 =
         0.07611   -0.00962    0.03203   -0.03884
AFIX  43
H3    2   -0.166270    0.883025    0.902963    11.00000   -1.20000
AFIX  65
C4    1   -0.331472    0.837628    0.870411    11.00000    0.09746    0.07055 =
         0.08765    0.00645    0.02327   -0.01234
AFIX  43
H4    2   -0.398370    0.919843    0.861515    11.00000   -1.20000
AFIX  65
C5    1   -0.370547    0.736809    0.858875    11.00000    0.06250    0.11718 =
         0.07178    0.00794    0.00912   -0.02312
AFIX  43
H5    2   -0.463587    0.751568    0.842260    11.00000   -1.20000
AFIX  65
C6    1   -0.270561    0.613929    0.872172    11.00000    0.06318    0.07744 =
         0.06332   -0.00384   -0.00194   -0.02974
AFIX  43
H6    2   -0.296704    0.546474    0.864454    11.00000   -1.20000
AFIX  66

C49   1    0.095153    0.914925    0.780672    11.00000    0.05456    0.03950 =
         0.03664   -0.00290    0.00115   -0.02367
C50   1    0.167281    0.924615    0.824853    11.00000    0.07164    0.04369 =
         0.04294   -0.00946   -0.00357   -0.02555
AFIX  43
H50   2    0.272854    0.871487    0.829824    11.00000   -1.20000
AFIX  65
C51   1    0.081620    1.013712    0.861606    11.00000    0.09525    0.05920 =
         0.04720   -0.01300   -0.00246   -0.03432
AFIX  43
H51   2    0.129880    1.020195    0.891166    11.00000   -1.20000
AFIX  65
C52   1   -0.076170    1.093119    0.854177    11.00000    0.09693    0.04677 =
         0.06448   -0.02300    0.02304   -0.03696
AFIX  43
H52   2   -0.133482    1.152731    0.878767    11.00000   -1.20000
AFIX  65
C53   1   -0.148301    1.083430    0.809996    11.00000    0.05748    0.05112 =
         0.08570   -0.01825    0.00902   -0.01455
AFIX  43
H53   2   -0.253873    1.136559    0.805026    11.00000   -1.20000
AFIX  65
C54   1   -0.062641    0.994334    0.773243    11.00000    0.05761    0.04538 =
         0.05425   -0.00615   -0.00499   -0.01283
AFIX  43
H54   2   -0.110901    0.987851    0.743683    11.00000   -1.20000
AFIX  66
C43   1    0.283230    0.898166    0.693094    11.00000    0.04965    0.03534 =
         0.04137   -0.01107    0.00644   -0.01755
C48   1    0.201404    0.977313    0.651197    11.00000    0.06107    0.04069 =
         0.05370   -0.00385    0.00065   -0.01667
AFIX  43
H48   2    0.095728    0.982897    0.647832    11.00000   -1.20000
AFIX  65
C47   1    0.277524    1.048114    0.614329    11.00000    0.10681    0.04801 =
         0.04990   -0.00023    0.00697   -0.03132
AFIX  43
H47   2    0.222776    1.101068    0.586297    11.00000   -1.20000
AFIX  65
C46   1    0.435469    1.039768    0.619358    11.00000    0.10501    0.04615 =
         0.06800   -0.01143    0.03135   -0.04138
AFIX  43
H46   2    0.486398    1.087139    0.594691    11.00000   -1.20000
AFIX  65
C45   1    0.517296    0.960622    0.661255    11.00000    0.07607    0.05719 =
         0.09140   -0.02078    0.02694   -0.04215
AFIX  43
H45   2    0.622973    0.955038    0.664620    11.00000   -1.20000
AFIX  65
C44   1    0.441179    0.889820    0.698123    11.00000    0.06668    0.04371 =
         0.05939   -0.01131    0.01208   -0.02830
AFIX  43
H44   2    0.495927    0.836866    0.726155    11.00000   -1.20000
AFIX   0

C17   1    0.235512    0.425247    0.698773    11.00000    0.04171    0.03959 =
         0.04088   -0.00361    0.00487   -0.01891
AFIX  23
H17A  2    0.194015    0.516451    0.697995    11.00000   -1.20000
H17B  2    0.343393    0.394537    0.710639    11.00000   -1.20000
AFIX  66

C37   1    0.320724    0.689786    0.760820    11.00000    0.04006    0.04060 =
         0.04825   -0.01028   -0.00425   -0.01667
C38   1    0.295292    0.642132    0.814744    11.00000    0.05221    0.04670 =
         0.05275    0.00029   -0.00314   -0.02269
AFIX  43
H38   2    0.208122    0.688324    0.838189    11.00000   -1.20000
AFIX  65
C39   1    0.400147    0.525438    0.833628    11.00000    0.07985    0.04929 =
         0.06183    0.00491   -0.02434   -0.03042
AFIX  43
H39   2    0.383131    0.493554    0.869707    11.00000   -1.20000
AFIX  65
C40   1    0.530434    0.456398    0.798588    11.00000    0.06679    0.04248 =
         0.08590    0.00036   -0.03188   -0.01739
AFIX  43
H40   2    0.600588    0.378322    0.811222    11.00000   -1.20000
AFIX  65
C41   1    0.555867    0.504051    0.744663    11.00000    0.05196    0.05048 =
         0.08369   -0.02141   -0.01074   -0.01261
AFIX  43
H41   2    0.643037    0.457858    0.721219    11.00000   -1.20000
AFIX  65
C42   1    0.451013    0.620744    0.725779    11.00000    0.04577    0.04452 =
         0.06016   -0.01511   -0.00722   -0.01336
AFIX  43
H42   2    0.468030    0.652628    0.689700    11.00000   -1.20000
AFIX  66

C25   1    0.366343    0.367360    0.539044    11.00000    0.06017    0.04813 =
         0.03417    0.00424   -0.00177   -0.02587
C30   1    0.216268    0.376591    0.524939    11.00000    0.06854    0.10616 =
         0.04821   -0.00941   -0.00969   -0.03971
AFIX  43
H30   2    0.120449    0.427656    0.543313    11.00000   -1.20000
AFIX  65
C29   1    0.209406    0.309500    0.483372    11.00000    0.12708    0.12928 =
         0.04553    0.00452   -0.02994   -0.08688
AFIX  43
H29   2    0.108996    0.315677    0.473935    11.00000   -1.20000
AFIX  65
C28   1    0.352619    0.233177    0.455911    11.00000    0.16131    0.07348 =
         0.05582   -0.01413   -0.02430   -0.04653
AFIX  43
H28   2    0.348027    0.188289    0.428100    11.00000   -1.20000
AFIX  65
C27   1    0.502695    0.223944    0.470015    11.00000    0.12827    0.07671 =
         0.06493   -0.02900   -0.01195   -0.00944
AFIX  43
H27   2    0.598514    0.172879    0.451641    11.00000   -1.20000
AFIX  65
C26   1    0.509559    0.291035    0.511582    11.00000    0.07169    0.06681 =
         0.04538   -0.01791    0.00291   -0.00635
AFIX  43
H26   2    0.609970    0.284857    0.521019    11.00000   -1.20000
AFIX   0

C32   1   -0.046343    0.739366    0.741532    11.00000    0.04496    0.04153 =
         0.04443   -0.00661   -0.00419   -0.01259
AFIX  43
H32   2   -0.062645    0.751081    0.778556    11.00000   -1.20000
AFIX   0
C35   1   -0.006477    0.703078    0.635956    11.00000    0.06867    0.05665 =
         0.05561   -0.01377   -0.01598   -0.01510

C15   1    0.216987    0.200112    0.753257    11.00000    0.08474    0.03578 =
         0.05182   -0.00676    0.00461   -0.02770
AFIX  23
H15A  2    0.150080    0.159858    0.778063    11.00000   -1.20000
H15B  2    0.235585    0.165894    0.718253    11.00000   -1.20000
AFIX   0
C14   1    0.107846    0.420420    0.805788    11.00000    0.07805    0.04697 =
         0.03810   -0.01309    0.01114   -0.03777
AFIX  23
H14A  2    0.219776    0.398457    0.813011    11.00000   -1.20000
H14B  2    0.059329    0.511609    0.802237    11.00000   -1.20000
AFIX   0
C13   1    0.016211    0.367706    0.852409    11.00000    0.07034    0.04949 =
         0.04559   -0.01303    0.01586   -0.03003
AFIX  23
H13A  2    0.070720    0.277413    0.858614    11.00000   -1.20000
H13B  2   -0.093050    0.382795    0.844046    11.00000   -1.20000
AFIX  66
C7    1   -0.110819    0.371015    0.959588    11.00000    0.09420    0.04977 =
         0.03917   -0.01011   -0.00072   -0.02428
C8    1   -0.253724    0.439865    0.989777    11.00000    0.08998    0.09367 =
         0.05621   -0.00401    0.00598   -0.03600
AFIX  43
H8    2   -0.295293    0.527155    0.983213    11.00000   -1.20000
AFIX  65
C9    1   -0.334499    0.378249    1.029778    11.00000    0.10340    0.12042 =
         0.05578   -0.00085    0.00444   -0.03894
AFIX  43
H9    2   -0.430112    0.424315    1.049976    11.00000   -1.20000
AFIX  65
C10   1   -0.272370    0.247783    1.039589    11.00000    0.13652    0.10509 =
         0.06091   -0.00846    0.01531   -0.05700
AFIX  43
H10   2   -0.326414    0.206559    1.066352    11.00000   -1.20000
AFIX  65
C11   1   -0.129465    0.178932    1.009400    11.00000    0.22303    0.08092 =
         0.06376    0.00109    0.02492   -0.05805
AFIX  43
H11   2   -0.087897    0.091642    1.015965    11.00000   -1.20000
AFIX  65
C12   1   -0.048688    0.240546    0.969400    11.00000    0.13174    0.07976 =
         0.05002   -0.00837    0.01316   -0.03399
AFIX  43
H12   2    0.046925    0.194480    0.949202    11.00000   -1.20000
AFIX   0

C33   1   -0.144561    0.690467    0.722622    11.00000    0.04132    0.06217 =
         0.07105   -0.00720   -0.00560   -0.02482
AFIX  43
H33   2   -0.223355    0.666794    0.746283    11.00000   -1.20000
AFIX   0

CL2   4    0.502112    0.240812    0.919883    10.50000    0.15027    0.16953 =
         0.10836    0.04508    0.03798   -0.00184
C34   1   -0.125322    0.676873    0.668484    11.00000    0.06384    0.06335 =
         0.08238   -0.01199   -0.03690   -0.02398
AFIX  43
H34   2   -0.196194    0.648956    0.654208    11.00000   -1.20000
AFIX   0

CL1   4    0.355598    0.068208    0.955521    10.50000    0.12120    0.15266 =
         0.28559   -0.11092   -0.02759   -0.03860
B1    3    0.194691    0.818332    0.736313    11.00000    0.04136    0.04149 =
         0.03848   -0.00807    0.00020   -0.01374
C16   1    0.375631    0.164232    0.774324    11.00000    0.09135    0.06838 =
         0.07831    0.00559   -0.00983   -0.01125
AFIX 137
H16A  2    0.445042    0.201194    0.749776    11.00000   -1.50000
H16B  2    0.425737    0.074124    0.777156    11.00000   -1.50000
H16C  2    0.359461    0.194004    0.809766    11.00000   -1.50000
AFIX   0

C55   1    0.391388    0.198045    0.967141    10.50000    0.11392    0.09385 =
         0.08818   -0.03963    0.01779   -0.05181
AFIX  23
H55A  2    0.288099    0.266351    0.972570    10.50000   -1.20000
H55B  2    0.442373    0.180728    1.000541    10.50000   -1.20000
AFIX   0
HKLF 4


REM  oritc61_a.res in P-1
REM R1 =  0.1202 for    4913 Fo > 4sig(Fo)  and  0.1790 for all    8109 data
REM    467 parameters refined using      0 restraints

END

WGHT      0.1433      8.6996

REM Highest difference peak  0.726,  deepest hole -0.484,  1-sigma level  0.114
Q1    1   0.4790  0.0008  0.9920  11.00000  0.05    0.73
Q2    1   0.4228  0.1670  0.9209  11.00000  0.05    0.72
Q3    1   0.5381  0.1620  0.9232  11.00000  0.05    0.70
Q4    1   0.4483  0.2414  0.4767  11.00000  0.05    0.65
Q5    1   0.5343  0.2610  0.9375  11.00000  0.05    0.63
Q6    1   0.4087  0.1006  0.9352  11.00000  0.05    0.57
Q7    1   0.3243  0.6247  0.8020  11.00000  0.05    0.56
Q8    1   0.2524  0.9582  0.6561  11.00000  0.05    0.55
Q9    1   0.5280  0.5068  0.7655  11.00000  0.05    0.52
Q10   1   0.3407  1.0387  0.6210  11.00000  0.05    0.50
Q11   1   0.1158  0.9592  0.8236  11.00000  0.05    0.49
;
_shelx_res_checksum              55549
_shelx_hkl_file                  
;
   0   0   2  155.30    4.59
   0   0  -2   18.24    1.44
   0   0   3  130.19    5.18
   0   0   3  122.71    2.66
   0   0  -4   17.92    1.91
   0   0   4   19.76    2.57
   0   0   4   18.01    1.26
   0   0  -4   20.85    1.15
   0   0  -5   24.99    2.54
   0   0   5   11.89    2.56
   0   0   5   22.80    1.56
   0   0  -5   19.29    1.28
   0   0   6   37.83    4.30
   0   0   6   28.48    1.96
   0   0  -7  419.10   11.67
   0   0  -7  459.80    7.17
   0   0   7  460.74   14.94
   0   0   7  467.25    8.12
   0   0   8 1634.98   30.31
   0   0   8 1574.65   16.07
   0   0   9  116.98    8.86
   0   0  -9  126.02    4.18
   0   0   9  136.25    5.01
   0   0  10   61.36    6.91
   0   0 -10   48.42    2.73
   0   0 -10   47.87    4.83
   0   0  10   48.59    3.17
   0   0  11  217.17   12.90
   0   0 -11  236.77    6.22
   0   0  11  199.65    6.64
   0   0  12   47.41    7.24
   0   0 -12   27.47    3.95
   0   0  12   32.64    2.82
   0   0 -12   32.91    2.46
   0   0 -13    1.06    0.50
   0   0  13    1.19    2.22
   0   0  13    1.06    0.74
   0   0  14  155.72   12.50
   0   0 -14  137.82    5.49
   0   0 -14  121.15    8.36
   0   0  14  131.84    5.75
   0   0  15   58.17    8.00
   0   0 -15   51.08    3.50
   0   0 -15   68.46    6.46
   0   0  15   43.88    3.38
   0   0  16  218.05   15.26
   0   0 -16  199.66   11.39
   0   0  16  178.93    6.94
   0   0 -16  182.24    6.87
   0   0  17    6.17    1.37
   0   0  17    9.64    3.39
   0   0 -17    6.39    2.43
   0   0  18  438.81   22.72
   0   0  18  399.03   11.39
   0   0  19   23.61    5.35
   0   0  19   22.05    2.88
   0   0 -19   36.07    5.37
   0   0  20   90.24   10.78
   0   0 -20   80.60    7.82
   0   0  20   84.51    5.79
   0   0  21    5.61    2.53
   0   0  21   -1.95    2.70
   0   0 -21    7.42    2.21
   0   0  22   23.89    6.19
   0   0 -22   22.62    4.35
   0   0 -23   83.76    8.31
   0   0  23   82.83   11.21
   0   0 -24    2.28    2.24
   0   0  24   -7.03    5.23
   0   0 -25   18.76    4.73
   0   0  25   27.62    7.89
   0   0 -26   -1.87    3.51
   0   0  26   -2.86    6.52
   0   0 -27   27.98    5.45
   0   0  27    2.77    6.30
   0   0 -28    7.50    4.33
   0   0  28    5.31    7.12
   0   0 -29    2.33    4.64
   0   0 -31    7.27    6.46
   0   0  31   12.94   13.45
   0   0  32   10.30   15.51
   0   1 -32    0.11    9.08
   0  -1  32    6.26   15.88
   0   1 -31    6.41    6.04
   0  -1  31  -10.20   12.37
   0   1 -30    9.14    5.20
   0  -1  30   -3.97    9.57
   0   1 -29    2.50    5.23
   0  -1  29   -4.07    7.94
   0   1 -28   -1.50    3.91
   0   1 -27   -5.00    4.16
   0   1 -26   13.19    4.71
   0  -1  26   28.88    8.64
   0   1 -25   43.66    6.72
   0  -1  25   34.81    8.57
   0   1 -24   16.33    4.27
   0  -1  24    3.83    4.82
   0   1 -23   10.43    3.25
   0  -1  23   13.29    5.76
   0   1 -22   56.25    7.92
   0  -1  22   -0.63    3.67
   0  -1  21    6.57    3.45
   0   1 -21   -0.28    0.88
   0  -1  20   30.34    6.47
   0   1 -20   38.92    5.35
   0  -1  19   32.08    6.46
   0   1 -19   42.14    5.37
   0   1 -19   19.32    3.12
   0  -1  18  188.16   15.00
   0   1 -18  194.90   11.16
   0  -1  17    9.69    2.57
   0  -1  17   21.43    5.38
   0   1 -17   19.16    3.58
   0   1 -16    4.20    1.56
   0  -1  16    2.62    1.58
   0  -1  16   14.04    4.88
   0  -1  16    9.97    1.66
   0  -1  15   86.94    9.99
   0  -1  15   63.48    3.92
   0   1 -15   80.24    6.46
   0   1 -14   52.12    5.16
   0  -1  14   58.14    7.84
   0  -1  14   65.97    3.85
   0  -1  13   35.69    6.43
   0   1 -13   19.67    2.39
   0   1 -13   20.56    3.21
   0  -1  13   21.22    2.15
   0  -1  12   74.05    8.21
   0   1 -12   68.09    4.13
   0   1 -12   47.82    4.67
   0  -1  12   66.70    3.58
   0  -1  11   26.53    4.99
   0   1 -11   16.84    2.04
   0   1 -11   14.59    2.78
   0  -1  11   16.66    1.70
   0  -1  10   30.24    5.22
   0   1 -10   26.31    3.54
   0  -1  10   27.21    2.13
   0   1 -10   21.84    2.27
   0  -1   9  166.39   10.78
   0  -1   9  180.50    5.00
   0   1  -9  192.32    6.21
   0   1  -8    3.40    0.74
   0  -1   8    9.73    2.91
   0   1  -8    6.24    1.84
   0   1  -7    1.89    0.94
   0  -1   7    6.20    2.64
   0   1  -7    8.39    1.83
   0   1  -7    4.81    0.74
   0   1  -6  145.42    4.75
   0  -1   6  159.76    8.74
   0   1  -6  131.94    5.45
   0   1  -6  145.48    3.51
   0   1  -5  122.90    4.23
   0   1  -5  163.07    3.48
   0   1  -5  139.27    5.15
   0  -1   5  147.37    7.67
   0  -1   4  131.80    6.52
   0   1  -4   86.57    3.99
   0  -1   3  464.29   10.27
   0  -1   3  528.26    7.26
   0  -1   2   77.14    3.66
   0   1  -2   22.40    1.60
   0  -1   1    3.87    0.62
   0   1  -1    5.62    0.72
   0  -1   0  713.21    8.19
   0   1   0  590.37    6.14
   0  -1  -1   42.18    2.03
   0   1   1   48.88    1.80
   0  -1  -2  116.23    3.26
   0  -1  -2  128.66    3.40
   0   1   3  495.23    8.74
   0  -1  -3  477.98    8.95
   0  -1  -3  491.49    6.67
   0   1   4    7.40    1.84
   0  -1  -4    2.41    1.16
   0   1   4    2.48    0.94
   0  -1  -4    6.63    0.93
   0   1   5   11.60    2.40
   0  -1  -5    9.20    1.00
   0  -1  -5    8.00    1.85
   0   1   5   11.85    1.58
   0  -1  -6 6770.68   41.55
   0   1   6 6618.83   34.44
   0   1   7  273.96    7.49
   0  -1  -7  307.11    5.36
   0  -1  -8   22.90    3.71
   0   1   8   40.08    3.06
   0  -1  -8   36.23    1.86
   0  -1  -9  561.51   14.54
   0  -1  -9  638.92    8.22
   0   1   9  593.31   12.13
   0  -1 -10  696.76    8.93
   0  -1 -10  664.71   16.58
   0   1  10  719.79   13.83
   0   1  11  423.62   17.42
   0  -1 -11  424.77    7.38
   0  -1 -11  477.31   14.99
   0   1  11  435.65   11.58
   0   1  12  729.90   23.64
   0  -1 -12  740.98   10.05
   0  -1 -12  797.87   20.52
   0   1  12  690.20   13.87
   0   1  13  148.65   11.05
   0  -1 -13  151.83    4.78
   0  -1 -13  170.22   10.22
   0   1  13  141.98    6.57
   0   1  14  159.93   11.96
   0  -1 -14  201.59    5.99
   0  -1 -14  204.33   11.69
   0   1  14  160.09    7.26
   0   1  15   38.12    6.47
   0  -1 -15   33.29    2.57
   0  -1 -15   32.74    5.07
   0   1  15   27.11    3.08
   0   1  16   74.07    8.71
   0  -1 -16   83.05    4.24
   0   1  16   85.38    5.61
   0  -1 -16  109.46    8.92
   0   1  17  102.19    6.29
   0  -1 -17  120.50    9.48
   0   1  18  115.22   11.49
   0   1  18  108.11    6.49
   0  -1 -18  127.87   10.07
   0   1  19  118.86   12.01
   0   1  19   98.72    6.30
   0   1  20   90.24   10.34
   0   1  20   67.91    5.28
   0  -1 -20   87.24    8.52
   0   1  21   34.11    6.78
   0   1  21   31.02    3.56
   0  -1 -21   35.87    5.67
   0   1  22   37.22    7.35
   0  -1 -22   51.74    6.93
   0   1  22   41.37    4.30
   0   1  23    6.00    4.29
   0  -1 -23    0.22    2.02
   0   1  23    2.33    2.37
   0  -1 -24   52.96    7.61
   0   1  24   27.10    7.55
   0  -1 -25   39.18    6.66
   0   1  25   28.95    7.90
   0  -1 -26   24.87    6.07
   0   1  26   -3.37    7.08
   0  -1 -27    9.72    4.68
   0   1  27   -9.79    8.63
   0  -1 -28   23.65    6.06
   0   1  28   32.07   10.46
   0  -1 -29   32.51    7.30
   0   1  29    3.29    8.29
   0  -1 -30    7.61    5.59
   0   1  30   -0.60   10.11
   0  -1 -31    7.29    5.62
   0   1  31   -8.73   10.87
   0  -1 -32   -2.03    7.57
   0   1  32   12.71   15.46
   0   2 -31    9.15    7.68
   0  -2  31    5.85   11.44
   0   2 -30    9.66    5.85
   0  -2  30   -1.77    9.34
   0   2 -29   -7.73    5.21
   0  -2  29   13.59    7.56
   0   2 -28    2.60    4.06
   0  -2  28   18.26    8.49
   0   2 -27   13.92    5.33
   0  -2  27   11.00    8.56
   0   2 -26   -0.24    3.63
   0  -2  26   19.47    8.23
   0   2 -25   21.34    5.41
   0  -2  25    5.96    6.50
   0  -2  24   29.33    7.87
   0   2 -24   34.59    6.13
   0   2 -23   17.22    4.10
   0  -2  23   42.46    8.78
   0   2 -22   19.14    4.09
   0  -2  22   21.01    6.53
   0  -2  21   22.48    6.14
   0   2 -21   -1.77    1.27
   0   2 -20   77.21    7.72
   0  -2  20   91.70   11.06
   0   2 -19  155.66   10.68
   0  -2  19  139.03   13.17
   0  -2  18    6.41    3.23
   0  -2  18   16.82    4.68
   0   2 -18   11.52    2.68
   0  -2  17   17.16    3.31
   0   2 -17    6.13    2.52
   0  -2  17    7.03    2.59
   0   2 -17   11.36    2.82
   0   2 -16   -0.41    1.67
   0  -2  16    1.10    1.73
   0   2 -16    2.98    1.25
   0  -2  15   32.84    6.70
   0   2 -15   24.23    2.72
   0  -2  15   20.28    2.93
   0   2 -15   31.55    4.20
   0   2 -14    6.20    1.57
   0  -2  14    5.04    1.71
   0  -2  14    5.33    3.21
   0   2 -14    2.68    1.69
   0  -2  13  190.77   13.45
   0   2 -13  151.62    5.86
   0  -2  13  160.09    7.18
   0   2 -13  204.05   10.07
   0   2 -12    4.55    1.14
   0  -2  12    1.85    0.94
   0  -2  12    3.70    2.21
   0   2 -12    7.67    2.29
   0  -2  11   22.69    4.95
   0  -2  11   17.49    2.26
   0   2 -11   22.48    3.39
   0   2 -11   15.16    1.81
   0  -2  10  285.01    8.63
   0  -2  10  289.44   14.67
   0   2 -10  272.43   10.53
   0   2 -10  265.91    6.84
   0  -2   9   44.38    3.35
   0  -2   9   56.35    6.56
   0   2  -9   50.49    4.69
   0   2  -9   48.90    2.80
   0  -2   8  221.74    7.36
   0  -2   8  216.99   11.88
   0   2  -8  223.39    9.02
   0   2  -8  201.01    5.24
   0  -2   7   85.76    4.55
   0  -2   7   61.99    6.15
   0   2  -7   62.32    4.81
   0   2  -7   75.24    3.16
   0  -2   6  183.12    6.46
   0  -2   6  158.77    8.98
   0   2  -6  177.40    4.86
   0  -2   5 1603.13   18.78
   0   2  -5 1597.90   14.87
   0  -2   5 1291.18   22.92
   0   2  -5 1298.25   17.31
   0   2  -4  901.75   10.78
   0  -2   4  826.96   16.41
   0   2  -3  114.95    4.02
   0  -2   3  105.22    5.30
   0   2  -3  103.40    4.21
   0  -2   3   97.87    4.60
   0   2  -2 1316.85   13.64
   0  -2   2 1282.62   16.21
   0   2  -1  374.07    7.44
   0  -2   1  342.16    7.06
   0  -2   1  353.52    8.41
   0   2  -1  307.33    6.56
   0  -2   0   36.27    2.87
   0   2   0   54.13    2.76
   0   2   0   58.87    3.08
   0   2   1  630.74    9.01
   0  -2  -1  581.25   10.93
   0  -2  -2  323.70    7.99
   0   2   2  401.14    8.75
   0  -2  -3  562.21   10.24
   0   2   3  635.45    9.29
   0   2   3  572.95   10.88
   0  -2  -4  634.04   10.79
   0   2   4  688.65   10.72
   0  -2  -4  663.63   11.27
   0  -2  -5 1082.49   13.96
   0  -2  -5 1048.05   15.73
   0   2   5 1013.30   14.95
   0   2   6   10.26    2.10
   0   2   6    9.93    1.97
   0  -2  -6    7.42    1.46
   0   2   7  169.36    7.81
   0  -2  -7  193.83    8.26
   0   2   7  179.30    6.92
   0  -2  -7  156.60    5.19
   0  -2  -8  447.56   13.36
   0   2   8  476.07   14.24
   0  -2  -8  494.98    8.79
   0   2   8  459.35   11.44
   0  -2  -9    2.83    0.91
   0   2   9    1.91    1.60
   0   2   9   -1.17    1.41
   0  -2  -9    0.68    2.03
   0   2  10 1588.90   29.72
   0  -2 -10 1626.59   15.75
   0  -2 -10 1657.21   27.40
   0   2  10 1599.91   22.59
   0   2  11  243.06   12.25
   0  -2 -11  222.99    5.88
   0  -2 -11  230.27   11.14
   0   2  11  203.17    8.32
   0   2  12   81.36    7.45
   0  -2 -12   96.71    3.70
   0  -2 -12   77.09    6.56
   0   2  12   94.32    5.89
   0   2  13   20.77    4.06
   0  -2 -13   15.62    1.52
   0  -2 -13   13.58    3.01
   0   2  13   17.95    2.77
   0   2  14   28.76    4.99
   0  -2 -14   25.86    3.92
   0   2  14   21.54    2.94
   0  -2 -14   19.86    1.78
   0  -2 -15   35.27    4.88
   0   2  15   30.91    3.83
   0  -2 -15   25.89    2.31
   0   2  16   24.80    3.17
   0  -2 -16   35.87    5.02
   0  -2 -17   16.75    3.51
   0   2  17   14.16    2.55
   0   2  18    4.27    1.31
   0   2  18   -0.08    3.52
   0   2  19   99.61    7.01
   0  -2 -19  125.16   10.75
   0  -2 -20   24.65    4.74
   0   2  20   25.02    6.29
   0   2  21   25.70    3.69
   0   2  21   25.68    6.57
   0  -2 -21   27.90    5.10
   0   2  22  172.74   15.18
   0   2  22  159.55    9.13
   0   2  23   17.52    3.15
   0   2  23   28.69    7.53
   0  -2 -23   16.75    4.59
   0   2  24   44.17    8.80
   0  -2 -24   57.61    8.25
   0   2  24   37.13    4.61
   0   2  25   32.38    8.83
   0  -2 -25   30.72    6.52
   0  -2 -27    8.31    6.83
   0  -2 -28  118.78   12.84
   0   2  28   62.06   13.03
   0  -2 -29   11.35    7.08
   0   2  29   15.94   11.14
   0  -2 -30    3.57    5.98
   0   2  30   -6.49    9.80
   0  -2 -31   -4.43    5.96
   0   2  31   42.52   13.52
   0  -2 -32    0.51    7.71
   0   2  32   12.23   13.64
   0   2  33  -13.06   17.18
   0   3 -31   14.09   10.80
   0  -3  31    9.76   14.56
   0   3 -30    4.53    8.00
   0  -3  30    8.44   11.96
   0   3 -29   -5.70    4.92
   0  -3  29    4.23    9.46
   0   3 -28   19.53    6.30
   0  -3  28   11.28    9.50
   0   3 -27    4.05    4.04
   0  -3  27    9.30    7.13
   0   3 -26   -2.84    3.66
   0  -3  26    3.15    7.18
   0   3 -25   28.75    6.36
   0  -3  25   35.97    9.20
   0   3 -24   24.35    5.62
   0  -3  24   19.73    7.44
   0  -3  23   -3.22    4.43
   0   3 -23   -3.12    3.11
   0   3 -22   43.57    6.44
   0  -3  22   47.92    8.90
   0  -3  21    8.34    4.83
   0   3 -21    3.64    2.18
   0  -3  20   -2.20    3.53
   0   3 -20   -1.29    1.19
   0   3 -19  137.23   10.37
   0  -3  19  115.12   12.29
   0   3 -18    0.16    1.66
   0  -3  18   15.92    3.95
   0   3 -17   30.22    4.79
   0  -3  17   45.91    7.46
   0  -3  16   52.53    8.14
   0  -3  16   38.53    4.62
   0   3 -16   60.20    6.40
   0   3 -15    1.19    2.45
   0  -3  15    3.31    3.54
   0   3 -15    4.16    2.06
   0  -3  15    1.49    2.15
   0   3 -14    4.71    2.09
   0  -3  14    3.52    1.98
   0  -3  14    3.56    2.29
   0   3 -14    4.78    1.99
   0  -3  13   96.54    9.81
   0   3 -13   62.58    4.20
   0  -3  13   84.90    6.11
   0   3 -13   89.59    7.22
   0   3 -12    0.47    1.24
   0  -3  12   -0.13    2.11
   0   3 -12    1.29    1.92
   0  -3  11    9.35    2.12
   0  -3  11   12.94    3.84
   0   3 -11   11.76    2.98
   0   3 -11    6.76    1.71
   0  -3  10  115.12    6.59
   0  -3  10  110.69    9.36
   0   3 -10  121.28    7.15
   0   3 -10  113.95    5.32
   0  -3   9   70.57    5.05
   0  -3   9   73.72    7.28
   0   3  -9   90.67    6.07
   0   3  -9   91.64    4.65
   0  -3   8   22.34    2.82
   0  -3   8   17.05    3.82
   0   3  -8    9.73    2.47
   0   3  -8   12.64    1.78
   0  -3   7   19.54    2.78
   0   3  -7   14.66    1.73
   0  -3   7   14.42    3.39
   0   3  -7   26.56    3.25
   0   3  -6  189.78    6.26
   0  -3   6  176.93    9.65
   0   3  -6  144.69    7.10
   0   3  -5  457.11    9.71
   0  -3   5  440.76   13.98
   0   3  -5  423.68   10.78
   0   3  -4  284.26    7.73
   0  -3   4  249.76    9.49
   0  -3   4  308.06    9.98
   0   3  -3  427.24    9.37
   0  -3   3  387.18   10.65
   0  -3   3  420.81   11.59
   0   3  -2   59.85    3.65
   0  -3   2   52.19    3.57
   0   3  -2   40.63    3.25
   0  -3   2   54.54    4.18
   0  -3   1 2886.53   22.40
   0   3  -1 2748.67   24.09
   0  -3   1 2883.69   29.75
   0   3   0  778.91   13.59
   0  -3   0  692.45   14.94
   0   3   0  759.62   12.07
   0  -3  -1  129.08    6.66
   0   3   1  123.48    5.64
   0   3   1  121.31    4.95
   0   3   2  247.54    7.04
   0  -3  -2  183.82    7.59
   0  -3  -3 1014.10   17.22
   0   3   3 1115.25   14.77
   0   3   3 1051.23   17.37
   0   3   3 1055.03    8.45
   0   3   4  500.97    7.27
   0   3   4  553.90   10.53
   0   3   4  502.89   12.26
   0  -3  -5  235.52    8.33
   0   3   5  259.73    6.39
   0  -3  -5  242.29    8.19
   0   3   5  222.92    8.33
   0  -3  -6  404.09   10.64
   0  -3  -6  402.43   11.23
   0   3   6  377.59   10.90
   0  -3  -7  795.72   15.02
   0  -3  -7  906.20   21.38
   0   3   7  833.13   16.03
   0  -3  -7  796.16   16.99
   0   3   7  814.51   16.46
   0   3   8  971.61   18.59
   0  -3  -8 1009.42   16.85
   0  -3  -9    6.53    1.69
   0   3   9    3.25    1.46
   0   3   9    1.45    1.04
   0   3  10 2178.80   31.84
   0  -3 -10 2138.13   22.95
   0   3  10 2144.07   28.91
   0   3  11  206.26   10.35
   0  -3 -11  193.58    6.68
   0  -3 -11  228.43   11.32
   0   3  11  199.50    9.03
   0   3  12  282.24   12.81
   0  -3 -12  238.66    7.13
   0   3  12  246.23   10.26
   0  -3 -13   11.02    1.50
   0  -3 -13    6.56    2.81
   0   3  13    5.60    1.74
   0   3  14   66.18    6.96
   0  -3 -14   70.62    3.90
   0   3  14   67.22    5.61
   0  -3 -14   92.44    7.82
   0   3  15   18.32    3.92
   0   3  15   16.17    2.94
   0  -3 -15   12.89    2.94
   0   3  16  297.31   15.76
   0   3  16  306.79   12.27
   0  -3 -16  308.25   14.74
   0   3  17   45.17    6.32
   0   3  17   47.71    5.03
   0  -3 -17   49.89    6.01
   0   3  18    1.55    1.49
   0  -3 -18   -2.04    1.45
   0   3  19  186.11   14.01
   0   3  19  178.52    9.66
   0  -3 -19  204.63   13.23
   0   3  20   25.10    5.83
   0  -3 -20   24.05    4.95
   0   3  20   15.11    2.85
   0   3  21   18.61    5.42
   0  -3 -21   37.25    6.28
   0   3  21   38.87    4.65
   0   3  22   11.34    4.78
   0   3  23   -2.04    4.22
   0  -3 -23    0.61    3.25
   0   3  23    0.14    1.18
   0   3  24    6.73    5.71
   0   3  24   15.11    3.41
   0   3  25    5.34    7.11
   0  -3 -25   -2.80    3.82
   0   3  25    3.21    2.40
   0   3  26   11.09    8.43
   0  -3 -26    2.26    5.13
   0   3  26    3.54    3.36
   0  -3 -27   19.78    6.94
   0  -3 -28   88.86   12.65
   0   3  28  -11.10   10.51
   0   3  29   -1.59    9.42
   0  -3 -30   -4.46    6.83
   0   3  30   -6.64   10.94
   0  -3 -31   -2.25    7.64
   0   3  31  -11.31   10.83
   0  -3 -32   39.20   11.96
   0   3  32   -2.20   12.60
   0   3  33    2.98   16.77
   0   4 -30   -8.25    7.45
   0  -4  30    9.09   12.78
   0   4 -29    2.21    5.81
   0  -4  29    9.52   11.27
   0   4 -28    0.51    3.82
   0  -4  28   13.12    8.30
   0   4 -27    1.75    4.23
   0  -4  27   -0.26    7.34
   0   4 -26    2.22    3.96
   0  -4  26    5.01    7.48
   0   4 -25   32.63    6.65
   0  -4  25   38.89    9.89
   0  -4  24   -1.97    6.00
   0   4 -24    6.09    4.22
   0  -4  23   22.97    7.90
   0   4 -23   -1.57    2.73
   0  -4  22   -7.58    5.88
   0   4 -22   -0.78    1.96
   0  -4  21    9.82    5.02
   0   4 -21    4.67    2.53
   0  -4  20   21.25    6.03
   0   4 -20    6.69    2.43
   0  -4  19  127.26   13.00
   0   4 -19  162.76   11.07
   0  -4  18   46.49    7.67
   0   4 -18   50.44    6.08
   0  -4  18   30.32    5.06
   0  -4  17    1.48    2.38
   0   4 -17   -0.05    1.53
   0  -4  16  121.72   11.69
   0   4 -16  122.58    8.78
   0  -4  15   97.71   10.52
   0   4 -15   97.28    7.66
   0  -4  15   79.83    7.04
   0  -4  14   90.96    9.85
   0  -4  14   89.63    7.13
   0  -4  13  130.87   11.18
   0  -4  13  117.08    7.98
   0   4 -13  123.68    8.14
   0  -4  12    1.76    1.75
   0   4 -12    3.75    2.43
   0  -4  12   -0.40    2.54
   0   4 -12    0.32    1.42
   0   4 -11    0.62    1.75
   0   4 -11    2.49    2.05
   0  -4  11   -0.40    1.61
   0   4 -10   10.83    2.31
   0  -4  10    4.89    1.76
   0  -4  10    2.67    2.11
   0   4 -10    4.48    1.66
   0  -4   9  264.17   11.07
   0   4  -9  219.40    8.11
   0  -4   9  223.52   12.60
   0   4  -9  255.18   10.39
   0   4  -8   74.73    4.68
   0  -4   8   83.20    7.36
   0   4  -8   81.01    5.68
   0   4  -7  189.36    7.30
   0  -4   7  171.35   10.17
   0   4  -7  180.73    8.07
   0   4  -6  225.82    7.94
   0  -4   6  216.40   10.89
   0   4  -6  195.77    8.19
   0  -4   6  226.29    9.90
   0   4  -5   70.24    4.39
   0  -4   5   74.82    6.10
   0   4  -5   52.46    4.51
   0  -4   5   85.65    6.13
   0   4  -4   49.56    3.63
   0  -4   4   42.31    4.26
   0   4  -4   59.66    4.50
   0  -4   4   44.19    4.56
   0   4  -3   59.92    4.21
   0  -4   3   49.61    4.11
   0   4  -3   52.41    4.22
   0  -4   3   51.15    4.94
   0   4  -2    5.80    1.29
   0  -4   2    1.59    1.10
   0   4  -2    4.14    1.59
   0  -4   2    0.60    1.74
   0   4  -1  460.91   11.75
   0  -4   1  389.68   13.00
   0  -4   1  395.18    8.93
   0   4  -1  420.21   10.81
   0   4   0    5.74    1.56
   0  -4   0    6.32    0.97
   0  -4   0    2.28    1.65
   0   4   0    3.90    1.43
   0  -4  -1 1808.37   27.75
   0   4   1 1873.11   24.80
   0   4   1 1805.21   21.77
   0  -4  -2  479.43   14.11
   0   4   2  621.16   12.90
   0  -4  -3  314.37   11.28
   0   4   3  355.83    9.65
   0  -4  -4  285.96   10.67
   0   4   4  301.07    8.92
   0   4   4  302.86   10.72
   0   4   4  326.09    5.22
   0  -4  -5    8.13    1.74
   0   4   5   14.79    1.37
   0   4   5   10.43    1.98
   0   4   5   10.21    2.24
   0  -4  -6  252.35    9.94
   0  -4  -6  213.61    9.69
   0   4   6  241.10    6.30
   0  -4  -6  224.74    8.94
   0   4   6  219.55    9.36
   0  -4  -7   61.08    4.78
   0  -4  -7   77.65    7.12
   0  -4  -7   59.35    4.75
   0   4   7   61.50    5.03
   0   4   7   74.39    4.20
   0  -4  -8  263.77    9.84
   0  -4  -8  322.94   11.74
   0   4   8  271.13   10.75
   0  -4  -9 1185.37   27.76
   0   4   9 1246.93   23.29
   0  -4  -9 1282.67   22.01
   0   4  10  192.56    9.44
   0  -4 -10  192.40   10.99
   0   4  10  187.07    9.20
   0  -4 -10  164.00    7.86
   0   4  11   32.24    4.15
   0  -4 -11   39.00    5.38
   0   4  11   30.38    4.01
   0  -4 -11   32.99    3.53
   0   4  12   58.54    5.79
   0  -4 -12   52.12    4.11
   0  -4 -12   48.17    5.76
   0   4  12   67.89    5.85
   0   4  13  180.13   10.87
   0  -4 -13  158.58    7.08
   0  -4 -13  168.42   10.93
   0   4  13  196.36    9.93
   0   4  14   26.48    4.12
   0  -4 -14   31.84    3.28
   0   4  14   31.57    4.08
   0  -4 -14   33.87    5.29
   0   4  15  208.18   12.73
   0   4  15  209.76   10.74
   0  -4 -15  223.74   12.85
   0   4  16  111.02    9.74
   0   4  16  109.64    7.92
   0  -4 -16   99.91    8.68
   0   4  17   40.87    6.20
   0   4  17   37.17    4.69
   0  -4 -17   46.13    6.24
   0   4  18   40.78    6.61
   0  -4 -18   47.17    6.39
   0   4  18   46.23    5.30
   0   4  19    5.92    1.95
   0  -4 -19    0.78    2.34
   0   4  19    4.91    3.35
   0   4  20   12.31    3.31
   0  -4 -20   25.59    4.96
   0   4  21   24.94    3.89
   0   4  21   17.36    5.63
   0  -4 -21   27.14    5.69
   0   4  22   56.97    9.21
   0   4  22   34.32    4.69
   0  -4 -22   51.56    7.71
   0   4  23   51.84    9.40
   0  -4 -23   39.74    7.30
   0   4  23   36.85    5.06
   0   4  24   21.88    7.54
   0  -4 -24   23.01    6.37
   0   4  24   24.09    4.38
   0  -4 -25    0.51    4.97
   0   4  25    5.80    2.95
   0   4  26   26.86    8.72
   0   4  26   42.18    6.12
   0  -4 -27   18.57    7.78
   0   4  27    5.82    3.61
   0   4  28   14.54    8.00
   0  -4 -28   -1.80    6.71
   0   4  28    8.92    5.65
   0  -4 -29   11.99    7.75
   0   4  29   19.15    9.93
   0  -4 -30   -3.69    8.14
   0   4  30  -12.61   11.64
   0  -4 -31    0.49   10.01
   0   4  31    4.29    9.68
   0   4  32   14.14   11.74
   0   4  33    1.54   14.66
   0   5 -29   -0.09    7.38
   0   5 -28   -5.87    5.78
   0  -5  28    2.75    8.15
   0   5 -27    4.02    5.38
   0  -5  27   20.51    9.40
   0  -5  26   -7.31    8.28
   0   5 -25   43.61    5.21
   0  -5  25    1.06    6.53
   0   5 -24   33.20    6.46
   0  -5  24   11.47    6.62
   0   5 -23   15.15    4.63
   0  -5  23    8.36    5.13
   0   5 -22    6.52    3.27
   0  -5  22   20.94    6.91
   0  -5  21   27.93    7.14
   0   5 -21   40.40    6.09
   0  -5  20   17.74    5.87
   0   5 -20   31.44    5.20
   0  -5  19   -0.10    3.45
   0   5 -19   -2.53    2.15
   0  -5  19   -0.97    3.75
   0  -5  18   12.59    3.90
   0  -5  18    9.27    3.92
   0   5 -18   14.10    3.33
   0   5 -17   36.47    5.31
   0  -5  17   49.21    7.85
   0   5 -16   58.04    6.24
   0  -5  16   54.87    8.15
   0  -5  15   10.26    3.33
   0   5 -15    5.46    1.88
   0  -5  14   18.71    3.83
   0   5 -14   23.56    3.89
   0  -5  14   21.83    5.07
   0  -5  13   29.04    4.45
   0   5 -13   38.79    4.67
   0  -5  12   42.84    6.78
   0   5 -12   38.63    4.60
   0  -5  12   33.74    4.73
   0  -5  11   22.11    4.45
   0   5 -11   15.34    3.80
   0   5 -11   19.33    3.26
   0  -5  11   23.91    3.92
   0  -5  10   23.90    4.62
   0   5 -10   18.17    3.37
   0   5 -10   23.45    3.73
   0  -5  10    7.50    2.56
   0   5  -9  804.91   17.28
   0  -5   9  794.70   23.99
   0   5  -8    8.33    2.43
   0  -5   8   14.89    3.41
   0   5  -8   13.50    3.19
   0  -5   8   15.60    3.10
   0   5  -7  162.51    7.60
   0  -5   7  188.82   10.77
   0  -5   7  167.54    9.50
   0   5  -6  318.22   10.49
   0  -5   6  306.17   12.96
   0   5  -6  319.46   11.10
   0  -5   6  328.97   13.29
   0   5  -5   47.75    4.21
   0  -5   5   46.40    4.86
   0   5  -5   31.11    3.56
   0  -5   5   38.70    4.74
   0   5  -4   55.29    4.50
   0  -5   4   51.78    4.66
   0   5  -4   74.55    5.24
   0  -5   4   52.21    5.32
   0   5  -3  348.98   11.17
   0  -5   3  308.18   10.58
   0   5  -3  390.19   11.59
   0  -5   3  282.12   12.37
   0   5  -2   18.72    2.71
   0  -5   2   20.59    3.49
   0  -5   2   20.24    2.42
   0   5  -2   16.12    2.72
   0   5  -1    7.02    1.75
   0  -5   1   -0.87    0.37
   0   5  -1    2.50    1.34
   0  -5   1    4.36    2.36
   0  -5   0  227.37    6.15
   0   5   0  253.75    9.04
   0  -5   0  269.36   11.96
   0   5   1  149.19    7.84
   0  -5  -1  102.49    3.58
   0  -5  -1  134.60    8.63
   0   5   1  124.10    6.42
   0  -5  -2   51.26    5.30
   0   5   2   70.87    5.61
   0   5   2   82.29    5.22
   0  -5  -3 1152.01   24.09
   0   5   3 1337.52   20.78
   0  -5  -4   10.65    2.12
   0   5   4   30.82    3.25
   0   5   4   35.30    4.11
   0   5   4   10.79    1.02
   0  -5  -5   28.03    3.71
   0   5   5   15.11    2.41
   0   5   5   26.08    3.58
   0   5   5   26.89    1.60
   0  -5  -6   23.11    3.64
   0   5   6   22.13    1.78
   0   5   6   35.09    3.49
   0   5   6   17.59    2.90
   0  -5  -7   59.82    5.40
   0  -5  -7   46.53    5.66
   0   5   7   65.93    3.46
   0  -5  -7   65.25    5.33
   0   5   7   56.53    5.30
   0  -5  -8  385.28   13.59
   0   5   8  388.06    9.33
   0  -5  -8  323.35   12.12
   0   5   8  374.71   13.42
   0  -5  -9  341.59   12.74
   0   5   9  338.62    9.82
   0  -5  -9  336.25   13.13
   0   5   9  323.48   12.83
   0  -5 -10    8.20    2.32
   0  -5 -10   14.76    2.74
   0   5  10    9.91    2.44
   0   5  10    6.67    1.88
   0  -5 -10   19.15    4.30
   0   5  11  612.42   15.97
   0   5  11  578.94   17.62
   0  -5 -11  574.46   16.78
   0  -5 -11  664.99   22.97
   0   5  12   33.65    4.08
   0  -5 -12   26.42    3.45
   0   5  12   32.99    4.42
   0  -5 -13   -1.56    1.79
   0   5  13   -0.16    1.76
   0  -5 -13   -0.56    2.70
   0   5  13    0.04    1.36
   0  -5 -14   -1.03    2.54
   0   5  14    6.08    2.24
   0   5  14    0.10    2.94
   0  -5 -14   10.47    3.32
   0   5  15  194.19   11.78
   0  -5 -15  209.81   13.16
   0   5  16   14.29    3.24
   0  -5 -16    9.22    1.55
   0   5  16    1.65    2.32
   0   5  17    5.04    2.04
   0  -5 -17    4.88    2.19
   0   5  18   28.23    5.79
   0   5  18   15.24    3.10
   0  -5 -18   16.31    4.04
   0   5  19   26.48    6.07
   0  -5 -19   27.81    5.38
   0   5  19   12.80    2.95
   0   5  20   13.12    3.19
   0  -5 -20   12.91    4.18
   0   5  20   10.43    4.75
   0   5  21   19.61    4.01
   0  -5 -21    9.31    3.88
   0   5  21    9.88    4.90
   0   5  22   -2.75    2.29
   0   5  22   -3.09    5.53
   0  -5 -22    1.12    3.07
   0   5  23   67.09   10.35
   0  -5 -23   79.42    9.73
   0   5  23   72.25    7.38
   0   5  24   22.16    7.21
   0  -5 -24   27.34    6.86
   0   5  24   32.73    5.24
   0  -5 -25    0.20    5.09
   0   5  25    2.44    3.10
   0  -5 -26   49.79    9.86
   0   5  26   38.66    6.23
   0   5  27   19.29    9.07
   0  -5 -27   19.27    8.15
   0   5  27   35.35    6.28
   0  -5 -28    7.31    8.07
   0   5  28    4.09    4.50
   0   5  29   43.75   13.06
   0  -5 -29   41.32   11.08
   0   5  29   35.31    7.54
   0   5  30    5.69   15.72
   0  -5 -30   19.90   11.09
   0  -5 -31   14.90   12.44
   0  -6  29   15.01   16.28
   0   6 -28   11.41    9.95
   0  -6  28    4.18   10.07
   0   6 -27    6.14    5.49
   0  -6  27   13.40    7.94
   0   6 -26    7.68    5.54
   0  -6  26   -0.38    6.93
   0   6 -25   -2.15    4.09
   0  -6  25   -2.99    6.52
   0   6 -24   22.30    6.02
   0  -6  24    5.00    6.37
   0   6 -23    7.15    4.14
   0  -6  23   12.50    6.83
   0   6 -22    5.04    3.74
   0  -6  22    0.54    5.17
   0   6 -21   -1.56    2.75
   0  -6  21    4.89    5.29
   0  -6  20    6.81    5.28
   0   6 -20    0.19    2.58
   0  -6  20    3.71    4.26
   0  -6  19    0.78    3.98
   0  -6  19    0.10    3.70
   0  -6  18   57.90    8.84
   0  -6  18   68.85    8.34
   0  -6  17    0.13    2.26
   0   6 -17    0.54    0.94
   0  -6  16   15.99    4.74
   0   6 -16   13.43    3.00
   0   6 -15  179.11   10.76
   0  -6  15  158.99   11.41
   0  -6  15  139.05   12.42
   0   6 -14   79.74    6.93
   0  -6  14   82.63    8.18
   0  -6  14   80.70    9.28
   0   6 -13    2.68    1.62
   0  -6  13   10.56    3.30
   0   6 -12   68.05    6.28
   0  -6  12   67.70    7.22
   0  -6  12   91.19    9.30
   0   6 -11    6.13    1.97
   0  -6  11    0.16    2.83
   0   6 -10   21.48    3.62
   0  -6  10   27.58    4.85
   0  -6  10   40.23    5.76
   0  -6   9  169.34   10.83
   0   6  -9  146.86    8.29
   0   6  -9  170.32    9.61
   0  -6   9  145.05   10.29
   0  -6   8   52.03    5.97
   0   6  -8   67.49    5.79
   0   6  -8   55.34    5.27
   0  -6   8   53.70    6.08
   0   6  -7   21.17    3.49
   0  -6   7   31.10    4.60
   0  -6   7   24.71    3.89
   0  -6   6   42.83    5.34
   0   6  -6   39.52    4.46
   0   6  -6   47.15    4.82
   0   6  -5    4.51    1.98
   0  -6   5    9.81    2.26
   0   6  -5    3.74    2.03
   0  -6   5    4.13    1.77
   0   6  -4   61.25    5.31
   0  -6   4   36.99    4.02
   0   6  -4   61.72    5.41
   0  -6   4   50.28    5.89
   0   6  -3   26.98    3.65
   0  -6   3   12.90    2.19
   0   6  -3   17.06    3.05
   0  -6   3   22.69    4.05
   0   6  -2   14.29    2.67
   0  -6   2   34.96    3.34
   0   6  -2   29.53    3.65
   0  -6   2   22.97    4.10
   0   6  -1   74.03    5.86
   0  -6   1   45.36    3.53
   0   6  -1   63.37    4.96
   0  -6   1   45.68    5.51
   0   6   0  175.77    9.15
   0  -6   0  113.94    4.69
   0   6   0  189.35    8.34
   0  -6   0  134.04    9.30
   0   6   1   12.56    2.70
   0  -6  -1   16.76    1.89
   0  -6  -1   22.41    3.94
   0   6   1   12.78    2.39
   0   6   2  141.24    8.54
   0   6   2  147.27    7.53
   0  -6  -3  360.38   14.73
   0   6   3  419.84   14.71
   0   6   3  379.72   12.06
   0  -6  -4  208.12   11.13
   0   6   4  237.51    9.36
   0  -6  -5   -0.64    0.66
   0   6   5    1.77    1.60
   0   6   5    4.06    1.83
   0  -6  -6   27.07    3.89
   0   6   6   13.73    2.56
   0   6   6   25.70    3.78
   0   6   6   17.77    1.56
   0  -6  -7    5.61    2.06
   0   6   7    1.72    1.14
   0   6   7    5.46    1.86
   0   6   7   -0.24    0.58
   0  -6  -8  364.07   14.50
   0  -6  -8  382.46   16.17
   0   6   8  346.08    8.03
   0  -6  -8  335.19   13.10
   0   6   8  406.94   15.03
   0  -6  -9  649.55   19.38
   0   6   9  665.55   12.66
   0  -6  -9  642.50   18.71
   0  -6 -10  159.61    9.60
   0   6  10  192.42    7.85
   0  -6 -10  180.08   10.42
   0   6  10  161.50    9.82
   0  -6 -11  108.16    7.84
   0  -6 -11  144.89   11.68
   0   6  11  108.92    6.25
   0  -6 -11  109.44    8.48
   0   6  11  108.20    8.23
   0   6  12    5.44    2.70
   0   6  12   10.46    2.68
   0  -6 -12    8.33    2.68
   0   6  13   33.40    4.73
   0   6  13   38.07    5.10
   0  -6 -13   43.05    5.21
   0  -6 -13   39.52    6.16
   0   6  14   38.90    5.33
   0   6  14   48.08    5.75
   0  -6 -14   53.55    7.06
   0   6  15  128.00    9.31
   0   6  15  146.24   10.16
   0   6  16   36.51    5.17
   0   6  16   19.97    5.13
   0  -6 -16   26.65    5.48
   0   6  17   45.23    6.93
   0  -6 -17   17.75    4.15
   0  -6 -18   23.46    5.04
   0   6  18   14.74    3.30
   0   6  19    3.47    6.23
   0  -6 -19   13.28    4.36
   0   6  19   11.98    3.26
   0   6  20    2.53    1.97
   0  -6 -21   20.33    5.76
   0   6  21   10.84    3.53
   0  -6 -22    1.71    3.68
   0  -6 -23   49.77    8.26
   0   6  23   71.41    8.37
   0  -6 -24   39.81    8.09
   0   6  24   14.99    4.15
   0  -6 -25    8.13    6.73
   0   6  25    6.28    3.59
   0  -6 -26   15.89    7.38
   0   6  26    7.18    4.19
   0  -6 -27    4.30    6.34
   0   6  27   18.91    5.52
   0  -6 -28   12.56    9.15
   0   6  28    2.43    4.09
   0  -6 -29   37.40   11.52
   0   6  29    4.04    4.79
   0  -6 -30   -5.45   12.38
   0   6  30    3.92    5.89
   0  -7  28   12.81   16.09
   0  -7  27    2.56    9.94
   0   7 -26    0.34    5.77
   0  -7  26   -6.27    7.34
   0   7 -25    3.18    5.64
   0  -7  25   -1.10    7.59
   0   7 -24   -5.59    4.77
   0  -7  24    6.00    6.89
   0   7 -23    4.33    3.66
   0  -7  23   13.93    7.05
   0   7 -22   16.97    4.78
   0  -7  22   10.98    7.99
   0  -7  21   -3.35    7.02
   0   7 -21    5.48    3.15
   0  -7  21    3.62    6.50
   0  -7  20   -9.67    6.53
   0   7 -20   -3.51    3.34
   0  -7  20    4.61    5.18
   0  -7  19   -4.86    5.61
   0  -7  19    0.97    4.45
   0   7 -19    7.70    3.46
   0  -7  18    0.72    4.60
   0   7 -18    0.99    2.66
   0   7 -17    4.43    2.51
   0  -7  17    5.11    4.99
   0   7 -16   24.29    4.37
   0  -7  16   21.87    5.77
   0  -7  15    4.25    2.99
   0  -7  15    7.05    3.67
   0  -7  14   92.77    9.87
   0   7 -14   92.11    7.90
   0  -7  14   80.79    8.91
   0   7 -13   -1.96    1.32
   0  -7  13    1.02    3.56
   0  -7  12   47.69    6.71
   0   7 -12   51.50    5.92
   0  -7  11   84.69    8.63
   0   7 -11   82.12    7.15
   0  -7  11   79.45    8.44
   0  -7  10   29.24    4.98
   0   7 -10   38.03    4.73
   0  -7  10   31.88    5.34
   0  -7   9  163.62   11.04
   0   7  -9  188.46   10.19
   0  -7   8   23.98    4.36
   0   7  -8    7.51    4.09
   0  -7   8   15.95    3.71
   0   7  -8   20.37    3.32
   0  -7   7   -0.06    1.92
   0   7  -7   -1.93    1.26
   0   7  -7   -0.91    3.09
   0  -7   6    7.80    2.54
   0   7  -6    1.32    2.95
   0  -7   6   10.65    3.40
   0   7  -6    2.50    1.22
   0   7  -5  103.89    7.38
   0  -7   5   85.01    8.15
   0  -7   5   72.92    6.45
   0  -7   4   63.17    7.00
   0   7  -4   70.03    6.01
   0   7  -4   77.95    6.64
   0  -7   4   70.13    6.25
   0   7  -3   -0.33    2.00
   0  -7   3   -0.45    1.16
   0   7  -3   -0.03    1.51
   0   7  -2  116.20    8.21
   0  -7   2   90.07    8.25
   0   7  -2  108.76    7.02
   0   7  -1    8.87    2.68
   0  -7   1    5.91    1.87
   0   7  -1    7.45    2.00
   0   7   0   29.86    4.35
   0  -7   0   34.50    5.08
   0   7   0   22.71    3.39
   0  -7  -1    5.18    2.50
   0   7   1    1.77    1.18
   0   7   2   51.76    5.66
   0  -7  -2   34.79    4.91
   0   7   2   37.96    4.28
   0   7   3   25.89    4.12
   0  -7  -3   22.03    3.77
   0   7   3   15.25    2.99
   0  -7  -4  187.11   11.37
   0   7   4  237.71   10.07
   0  -7  -5   14.30    3.16
   0   7   5    8.90    2.24
   0   7   6   21.42    3.83
   0  -7  -6   23.50    4.21
   0   7   6   19.18    3.17
   0   7   7  215.93   11.63
   0   7   7  168.28    8.54
   0  -7  -7  213.58   12.28
   0  -7  -8   38.80    5.09
   0   7   8   31.50    4.49
   0  -7  -9   36.17    5.49
   0  -7  -9   21.19    3.64
   0  -7  -9   39.77    5.12
   0   7   9   42.06    5.30
   0  -7 -10  315.89   14.33
   0  -7 -10  313.24   14.68
   0  -7 -11   45.48    5.76
   0  -7 -11   47.37    5.77
   0   7  11   49.46    5.91
   0  -7 -12   10.38    2.82
   0   7  12    8.86    2.39
   0  -7 -12    0.98    1.96
   0   7  13   32.83    5.01
   0  -7 -13   41.66    6.67
   0  -7 -13   23.67    5.02
   0   7  14  204.30   12.44
   0  -7 -14  275.44   16.86
   0   7  15    9.56    2.52
   0  -7 -15    9.20    3.38
   0   7  16   10.47    2.96
   0   7  17   10.02    2.94
   0  -7 -17    1.58    2.22
   0   7  18   -2.66    2.18
   0  -7 -18    4.89    3.31
   0   7  19   43.04    6.41
   0  -7 -19   55.44    8.17
   0   7  20   13.51    4.02
   0  -7 -20    2.22    3.65
   0   7  21    4.95    3.10
   0  -7 -21    3.11    4.07
   0   7  22   23.16    5.50
   0  -7 -22   33.23    7.64
   0   7  23    8.83    4.09
   0  -7 -23    3.39    5.33
   0   7  24   -7.88    4.38
   0  -7 -24    7.47    5.09
   0   7  25   61.54    8.10
   0  -7 -25   61.37   10.54
   0   7  26    5.58    4.74
   0  -7 -26   10.70    6.93
   0   7  27   -2.85    4.07
   0  -7 -27   -2.54    7.17
   0   7  28   27.41    6.35
   0  -7 -28   17.11    9.70
   0   7  29    6.31    4.59
   0  -7 -29    9.09   11.66
   0   7  30   12.80    7.32
   0   7  31    6.39    9.07
   0   8 -25    2.88    7.79
   0   8 -24   -2.52    6.11
   0   8 -23   10.07    5.27
   0  -8  23   37.72   14.87
   0   8 -22    3.12    4.27
   0  -8  22   30.61   14.15
   0  -8  21    5.41    8.04
   0   8 -21   -2.19    4.21
   0  -8  20    1.30    6.03
   0   8 -20   13.05    4.96
   0  -8  19   16.66    6.41
   0   8 -19   10.71    4.37
   0  -8  18    7.29    5.49
   0   8 -18    5.84    4.28
   0  -8  17    2.85    4.08
   0   8 -17    4.57    3.37
   0  -8  16   28.18    6.64
   0   8 -16   16.23    4.37
   0  -8  15    0.17    3.86
   0   8 -15    8.65    3.14
   0   8 -14   74.33    7.42
   0  -8  13   23.22    5.83
   0   8 -13    9.74    2.85
   0  -8  12    7.51    4.14
   0   8 -12    1.01    1.25
   0  -8  11   44.93    7.08
   0   8 -11   38.70    5.03
   0  -8  10   84.30    9.27
   0   8 -10   97.75    7.90
   0  -8   9    0.58    2.61
   0   8  -9    6.36    1.65
   0  -8   8    0.57    2.23
   0   8  -8   13.96    2.86
   0  -8   7   51.99    7.00
   0   8  -7   34.91    4.59
   0  -8   6   13.82    3.69
   0   8  -6   26.14    5.66
   0   8  -6   19.74    3.34
   0  -8   5    3.65    1.99
   0   8  -5    3.66    4.39
   0   8  -5    0.62    0.80
   0   8  -4   25.81    4.90
   0   8  -4   20.97    3.36
   0  -8   3   11.78    3.16
   0   8  -3   28.11    4.85
   0   8  -3   21.19    3.34
   0  -8   2   -2.81    1.77
   0   8  -2   -0.95    2.55
   0   8  -2    4.22    1.79
   0  -8   1    5.48    2.84
   0   8  -1    2.69    2.45
   0   8  -1    1.48    1.17
   0  -8   0    1.91    1.77
   0   8   0   -0.51    1.90
   0   8   0    3.64    1.26
   0  -8  -1   38.00    5.80
   0   8   1   36.47    5.21
   0   8   1   26.15    3.72
   0  -8  -2   49.63    6.33
   0   8   2   74.05    7.31
   0   8   2   56.57    5.33
   0  -8  -3    4.61    1.90
   0   8   3    7.68    2.83
   0   8   3   10.27    2.51
   0  -8  -4   42.84    5.90
   0   8   4   44.91    5.81
   0   8   4   42.97    4.71
   0  -8  -5   47.01    6.00
   0   8   5   52.39    5.14
   0  -8  -6   50.10    6.30
   0   8   6   36.18    5.53
   0   8   6   40.86    4.61
   0  -8  -7  218.72   13.46
   0   8   7  194.92   11.63
   0   8   8   13.80    3.30
   0  -8  -8   -0.41    0.58
   0  -8  -9   33.22    5.83
   0  -8  -9   25.25    4.62
   0   8   9   28.59    4.57
   0  -8  -9   23.39    4.10
   0  -8 -10  310.15   15.13
   0   8  10  401.50   17.55
   0  -8 -11   64.38    7.43
   0  -8 -11   60.86    6.99
   0   8  11   65.30    7.25
   0  -8 -12  133.88   10.66
   0  -8 -12  122.85   10.21
   0   8  12  157.21   11.18
   0  -8 -13  138.44   13.36
   0  -8 -13  153.09   12.25
   0  -8 -13   95.14    9.19
   0   8  13   96.83    8.95
   0   8  14   55.28    7.23
   0  -8 -14   47.24    7.77
   0   8  15    6.48    2.75
   0  -8 -15    0.09    3.23
   0   8  16    0.80    2.13
   0  -8 -16   16.38    5.19
   0   8  17   13.57    4.05
   0  -8 -17    1.77    2.79
   0   8  18   -0.49    2.55
   0  -8 -18   -1.64    2.95
   0   8  19   78.47    8.93
   0  -8 -19  101.82   11.61
   0   8  20   13.62    4.80
   0  -8 -20   -5.11    4.70
   0   8  21   16.27    5.24
   0  -8 -21   27.57    7.16
   0   8  22    4.91    4.51
   0  -8 -22   44.72    8.97
   0   8  23   -0.96    4.06
   0  -8 -23    2.26    6.47
   0   8  24   11.71    5.46
   0  -8 -24   -1.39    6.85
   0   8  25   20.88    6.87
   0  -8 -25   33.34    9.46
   0   8  26    9.16    5.08
   0  -8 -26    7.01    8.08
   0   8  27    8.15    4.82
   0  -8 -27    1.93    8.43
   0   8  28   13.36    6.33
   0  -8 -28   17.73   13.01
   0   8  29    0.44    7.38
   0   9 -23   -5.68    8.08
   0   9 -22   -3.92    6.87
   0  -9  21   -7.38    9.05
   0   9 -21   -1.06    4.91
   0  -9  20   -1.96    7.39
   0   9 -20   -1.30    4.08
   0  -9  19  -10.05    7.12
   0   9 -19   -0.29    3.78
   0  -9  18    0.49    6.15
   0   9 -18   -0.83    3.55
   0  -9  17   -4.23    6.70
   0   9 -17    6.39    4.06
   0  -9  16    4.68    6.04
   0   9 -16   23.66    5.34
   0  -9  15   31.43    7.72
   0   9 -15    6.61    3.53
   0  -9  14    5.35    4.82
   0   9 -14   -0.18    2.81
   0  -9  13    3.40    4.84
   0   9 -13    5.95    3.23
   0  -9  12   24.16    6.29
   0   9 -12   28.98    4.99
   0  -9  11   20.16    5.68
   0   9 -11   22.81    4.30
   0  -9  10   56.47    8.29
   0   9 -10   28.33    4.62
   0  -9   9    9.43    4.15
   0   9  -9    8.37    2.78
   0  -9   8   90.52   10.17
   0   9  -8   86.45    7.63
   0  -9   7   94.13    9.95
   0   9  -7   91.40    7.70
   0  -9   6   12.31    4.26
   0   9  -6    6.61    2.27
   0  -9   5   78.63    9.07
   0   9  -5   78.31    6.92
   0  -9   4    2.71    2.03
   0   9  -4   -1.56    0.96
   0   9  -3    8.67    4.27
   0   9  -3    7.09    2.05
   0  -9   2   12.54    3.77
   0   9  -2   18.96    4.82
   0   9  -2    3.91    1.62
   0  -9   1   27.27    5.11
   0   9  -1   30.15    5.46
   0   9  -1   19.99    3.56
   0  -9   0    6.54    2.01
   0   9   0    9.16    3.75
   0   9   0   10.73    2.52
   0  -9  -1   15.00    3.61
   0   9   1   13.01    3.80
   0   9   1    7.91    1.73
   0  -9  -2    2.05    1.49
   0   9   2    0.06    1.94
   0   9   2   -0.30    0.67
   0  -9  -3    9.96    2.84
   0   9   3   15.01    3.80
   0   9   3   12.05    2.53
   0   9   4   -2.77    2.40
   0  -9  -4   -5.08    2.50
   0  -9  -5    6.78    3.07
   0   9   5    5.94    3.12
   0   9   5    6.01    1.75
   0  -9  -6    5.94    1.57
   0   9   6   14.45    3.07
   0  -9  -7   66.65    7.92
   0   9   7   83.76    8.40
   0   9   7   60.16    5.89
   0   9   8   37.92    4.68
   0  -9  -8   66.49    7.84
   0  -9  -9   42.92    7.00
   0  -9  -9   38.15    5.86
   0  -9  -9   41.36    6.03
   0   9   9   33.74    5.50
   0  -9 -10   87.43   10.11
   0  -9 -10   72.14    8.23
   0  -9 -10   55.00    6.88
   0   9  10   81.75    8.60
   0  -9 -11    5.02    2.54
   0  -9 -11   14.53    4.20
   0  -9 -11   12.86    3.88
   0   9  11   19.88    4.86
   0  -9 -12   15.26    5.02
   0   9  12   17.49    4.69
   0  -9 -12    2.83    3.36
   0   9  13   89.26    9.38
   0  -9 -13   97.49    9.99
   0   9  14   13.04    4.53
   0  -9 -14   21.43    5.43
   0  -9 -15    2.80    4.05
   0  -9 -16   51.34    9.05
   0   9  16   20.68    5.24
   0  -9 -17    2.94    5.05
   0  -9 -18   99.17   11.95
   0   9  18   81.90    9.55
   0  -9 -19   34.45    7.99
   0   9  19   28.75    6.51
   0  -9 -20   67.42   10.61
   0   9  20   64.43    9.05
   0  -9 -21   -3.56    6.05
   0   9  21    2.05    4.58
   0  -9 -22    9.93    7.18
   0   9  22   17.89    6.30
   0  -9 -23    5.51    7.05
   0   9  23   -5.45    4.87
   0  -9 -24   -3.27    6.80
   0   9  24   13.46    6.08
   0  -9 -25   22.36   10.43
   0   9  25    2.32    6.07
   0  -9 -26    5.31   10.99
   0   9  26    9.12    7.43
   0   9  27    7.13    7.92
   0 -10  21   -5.18   10.85
   0  10 -21    4.21    7.73
   0  10 -20    4.32    6.47
   0 -10  19   14.08    8.17
   0  10 -19    4.26    5.61
   0 -10  18   12.46    9.32
   0  10 -18   12.83    5.76
   0 -10  17   10.93    8.18
   0  10 -17    3.91    4.16
   0 -10  16   -8.59    7.42
   0  10 -15   10.07    4.56
   0  10 -14    0.81    3.78
   0 -10  13   -4.55    6.46
   0  10 -13   -3.17    3.95
   0 -10  12   16.96    5.66
   0  10 -12   28.13    5.76
   0 -10  11   -6.28    6.30
   0  10 -11    1.62    4.13
   0 -10  10   -4.02    5.28
   0  10 -10    3.51    3.13
   0 -10   9   38.25    7.79
   0  10  -9   22.50    4.75
   0 -10   8   -6.65    4.70
   0  10  -8   12.70    3.67
   0 -10   7   -3.10    3.44
   0  10  -7    9.24    3.14
   0 -10   6   20.91    5.85
   0  10  -6   20.12    4.03
   0 -10   5   20.61    5.54
   0  10  -5   -2.74    2.45
   0 -10   4   26.76    5.80
   0  10  -4   -0.29    0.93
   0 -10   3   15.17    4.54
   0  10  -3   -2.26    1.32
   0 -10   2   99.04   10.34
   0  10  -2  116.13    8.83
   0 -10   1    7.86    3.44
   0  10  -1    3.92    1.70
   0 -10   0    7.09    3.21
   0  10   0    8.98    2.56
   0 -10  -1    8.88    3.56
   0  10   1    8.90    2.61
   0 -10  -2    7.71    3.23
   0  10   2    1.24    3.74
   0  10   2    7.73    2.31
   0 -10  -3    6.44    3.10
   0  10   3    4.00    3.72
   0  10   3    8.10    2.29
   0 -10  -4   17.78    4.39
   0  10   4    9.47    3.67
   0  10   4   14.95    2.94
   0 -10  -5   32.96    5.95
   0  10   5   41.13    4.96
   0 -10  -6   11.05    3.63
   0  10   6    7.96    3.61
   0  10   6   10.60    2.58
   0 -10  -7   -1.88    2.87
   0  10   7    0.33    0.44
   0 -10  -8   22.11    5.06
   0  10   8   14.67    3.14
   0 -10  -9    4.57    3.25
   0 -10  -9   11.75    4.01
   0  10   9    1.01    3.75
   0 -10  -9    0.60    3.20
   0 -10 -10   -4.19    2.51
   0 -10 -10    3.88    3.42
   0  10  10   10.25    4.51
   0 -10 -11   -0.11    3.67
   0 -10 -11   -3.71    4.43
   0  10  11    3.94    4.56
   0 -10 -11    2.01    3.28
   0 -10 -12   -0.23    4.45
   0  10  12    3.94    4.28
   0 -10 -12   -0.54    3.60
   0 -10 -13   -2.12    3.24
   0 -10 -13   -1.22    4.24
   0 -10 -14   65.62   10.62
   0 -10 -14   43.42    7.92
   0 -10 -15   55.64   10.46
   0  10  15   33.47    7.18
   0 -10 -16   35.30    8.76
   0  10  16   28.19    6.64
   0 -10 -17    6.73    6.48
   0  10  17   -2.12    4.75
   0 -10 -18    4.76    5.70
   0 -10 -19   30.10    8.43
   0  10  19   16.91    6.09
   0 -10 -20    0.71    6.38
   0  10  20   -4.28    4.65
   0 -10 -21  -10.41    8.14
   0  10  21   -1.36    4.36
   0  10  22   11.55    7.02
   0 -10 -23    7.31    8.63
   0  10  23   -0.38    5.83
   0 -10 -24   17.65   11.71
   0  10  24   16.77    7.95
   0 -10 -25   -1.08   12.99
   0 -11  20    1.11   14.21
   0 -11  19  -11.10   12.50
   0 -11  18   -1.43   10.06
   0  11 -18    4.36    6.99
   0 -11  17  -11.34    9.60
   0  11 -17    2.40    5.85
   0  11 -16    1.46    5.06
   0 -11  15   17.01    8.54
   0  11 -15    7.52    3.96
   0  11 -14    4.04    4.29
   0 -11  13    8.57    6.94
   0  11 -13    4.78    5.18
   0 -11  12   -2.98    6.63
   0  11 -12   22.84    5.70
   0  11 -11   -4.65    3.69
   0 -11  10   17.30    7.34
   0  11 -10    0.92    3.68
   0 -11   9    5.98    5.39
   0  11  -9   21.39    5.18
   0 -11   8   -5.67    6.54
   0  11  -8   -4.34    3.77
   0 -11   7    5.01    4.89
   0  11  -7    8.33    3.65
   0 -11   6   28.54    7.41
   0  11  -6   16.81    4.17
   0 -11   5    3.14    5.21
   0  11  -5   23.06    4.72
   0 -11   4    9.70    4.91
   0  11  -4   31.30    5.18
   0 -11   3    3.24    3.57
   0  11  -3   10.86    3.39
   0 -11   2    4.53    3.91
   0  11  -2   -0.92    2.18
   0 -11   1   22.70    5.94
   0  11  -1   24.58    4.57
   0 -11   0   74.55    9.61
   0  11   0   89.01    8.13
   0 -11  -1   -7.52    4.14
   0  11   1   -1.62    2.12
   0 -11  -2    9.57    4.66
   0  11   2    8.34    4.62
   0  11   2   20.29    4.02
   0  11   3   21.38    5.45
   0  11   3    6.47    2.58
   0 -11  -4   12.35    4.59
   0  11   4    4.92    4.03
   0  11   4   16.65    3.70
   0 -11  -5   -2.53    3.30
   0  11   5    2.76    3.82
   0  11   5    1.97    1.78
   0 -11  -6    3.01    2.92
   0  11   6    0.08    3.81
   0 -11  -7   -0.96    5.03
   0  11   7    2.95    2.40
   0  11   8    4.61    2.53
   0 -11  -8   -5.07    2.83
   0 -11  -9   15.01    5.90
   0 -11  -9   -1.73    3.34
   0 -11  -9   14.01    5.57
   0  11   9    0.81    4.45
   0 -11 -10    0.24    4.75
   0  11  10   -3.83    4.43
   0 -11 -11    4.38    2.65
   0 -11 -11   -1.13    7.52
   0 -11 -11   -4.87    5.01
   0 -11 -12    3.23    3.87
   0  11  12    2.69    5.57
   0 -11 -12   -5.20    5.47
   0 -11 -13   -8.01    6.78
   0  11  13    0.09    4.80
   0 -11 -13   -5.00    5.69
   0 -11 -14   20.22    7.47
   0  11  14    8.80    6.14
   0 -11 -14    3.44    6.28
   0 -11 -15    5.86    7.18
   0  11  15    1.44    5.21
   0 -11 -16    9.93    8.73
   0  11  16    8.94    6.71
   0 -11 -17    3.72    7.40
   0  11  17   -0.09    5.65
   0 -11 -18   -4.51    7.78
   0  11  18    6.03    6.26
   0 -11 -19   -6.01    7.71
   0  11  19   38.25    9.14
   0 -11 -20   -3.41    8.93
   0  11  20   17.14    8.08
   0 -11 -21   -6.85    9.29
   0  11  21   18.44    7.70
   0 -11 -22   14.81   11.59
   0  11  22   29.76   10.63
   0 -12  15    0.12   12.29
   0 -12  14    0.60   10.59
   0 -12  13   -6.30   10.64
   0  12 -13    2.27    5.30
   0 -12  12   -9.47    8.70
   0  12 -12    3.95    5.39
   0 -12  11   -4.37    7.92
   0  12 -11    3.40    3.81
   0 -12  10   -7.25    7.99
   0  12 -10    3.25    4.18
   0 -12   9    1.01    6.39
   0  12  -9   -0.68    4.14
   0 -12   8   -0.44    6.43
   0  12  -8    4.69    4.44
   0  12  -7    5.56    3.84
   0 -12   6   28.55    8.04
   0  12  -6   12.82    4.22
   0 -12   5    9.58    6.51
   0  12  -5   10.96    3.79
   0 -12   4   -3.20    5.92
   0  12  -4    2.99    3.15
   0 -12   3   13.32    6.55
   0  12  -3   12.27    4.14
   0 -12   2   36.67    8.37
   0  12  -2   32.42    5.89
   0 -12   1   -5.05    4.91
   0  12  -1   -0.68    3.06
   0 -12   0    2.02    4.93
   0  12   0    9.93    3.73
   0 -12  -1   64.78   10.39
   0  12   1   44.36    6.30
   0 -12  -2    2.13    4.88
   0  12   2    2.26    3.47
   0 -12  -3   -3.34    4.62
   0  12   3    2.07    3.16
   0 -12  -4    7.87    6.80
   0  12   4    1.89    4.82
   0  12   4    3.08    3.42
   0 -12  -5   13.60    6.11
   0  12   5   -1.75    4.94
   0  12   5    7.75    3.56
   0 -12  -6   -4.14    6.18
   0  12   6    3.23    2.91
   0 -12  -7   13.76    5.95
   0  12   7    2.10    5.74
   0  12   7   18.09    4.38
   0  12   8   15.30    6.62
   0 -12  -8    9.65    5.64
   0 -12  -9   27.16    6.37
   0 -12  -9    7.82    5.99
   0 -12  -9    9.74    5.24
   0  12   9    5.16    7.37
   0 -12 -10   -0.37    1.31
   0  12  10    1.26    5.84
   0 -12 -11    0.82    3.40
   0  12  11    2.93    6.15
   0 -12 -11    5.30    5.75
   0 -12 -12    2.61    7.09
   0  12  12    3.47    7.22
   0 -12 -12   -3.35    7.10
   0 -12 -13   15.44    7.78
   0  12  13   -3.16    6.24
   0 -12 -13    9.42    7.03
   0 -12 -14   -6.55    8.30
   0  12  14    3.72    7.01
   0 -12 -14    3.09    6.82
   0 -12 -15    6.67    8.94
   0  12  15   28.79    8.93
   0 -12 -15   11.12    7.41
   0 -12 -16    4.49    8.74
   0  12  16    4.27    7.02
   0 -12 -17    3.21   10.02
   0  12  17    2.80    7.72
   0 -12 -18    3.08   10.81
   0  12  18   -5.38    9.30
   0 -12 -19   12.36   13.92
   0  12  19    4.47    9.64
   0 -13  10   -0.98   12.88
   0  13 -10   -0.45    6.21
   0 -13   9    5.46   11.15
   0  13  -9    2.15    5.45
   0 -13   8   -2.40    9.36
   0  13  -8    0.15    4.56
   0 -13   7    6.99    8.97
   0  13  -7    4.17    5.42
   0 -13   6    8.03    6.87
   0  13  -6    0.07    3.73
   0 -13   5   26.22    8.98
   0  13  -5   10.29    4.58
   0 -13   4    1.75    6.25
   0  13  -4   14.14    4.88
   0 -13   3    9.02    6.22
   0  13  -3    0.69    3.88
   0 -13   2   -0.12    5.30
   0  13  -2   -2.15    3.99
   0 -13   1    3.23    6.59
   0  13  -1   15.51    4.54
   0 -13   0   19.34    7.29
   0  13   0   -0.33    2.95
   0 -13  -1   12.58    7.46
   0  13   1   15.40    4.56
   0 -13  -2    7.99    6.46
   0  13   2   -1.03    3.17
   0 -13  -3    2.26    4.85
   0  13   3   12.79    4.42
   0  13   4   20.00    9.20
   0  13   4    8.45    3.98
   0 -13  -5    4.55    5.85
   0  13   5    8.97    7.59
   0  13   5    3.53    3.48
   0  13   6   -9.12    7.38
   0  13   6    0.06    3.34
   0 -13  -7    4.16    5.88
   0  13   7    8.75    8.24
   0  13   7    1.13    2.82
   0  13   8   -7.73    7.65
   0 -13  -8   -0.44    7.82
   0 -13  -9    8.72    5.91
   0 -13  -9   -0.44    9.23
   0 -13  -9   -3.98    6.97
   0  13   9   -4.80    6.73
   0  13  10    2.91    7.71
   0 -13 -10   -3.99    4.47
   0 -13 -11   -6.25    7.62
   0  13  11    3.78    8.09
   0 -13 -11   -0.16    7.70
   0 -13 -12    0.32    8.09
   0 -13 -12   -9.27    9.58
   0  13  13   29.72    9.97
   0 -13 -13   50.75   13.73
   0 -13 -14    8.79   11.35
   0  13  14    9.07   10.70
   0 -13 -14    6.35   12.03
   0  13  15    3.95   10.15
   0 -13 -15   -9.10   14.74
   0  13  16   14.41   13.56
   0  14  -3   34.92    9.16
   0 -14   2   26.88   13.25
   0  14  -2    5.54    6.61
   0 -14   1    5.87   10.33
   0  14  -1    2.95    5.69
   0 -14   0    5.02    9.28
   0  14   0    0.72    5.73
   0 -14  -1    4.70    9.00
   0  14   1    3.21    6.09
   0 -14  -2    6.38    9.42
   0  14   2   -2.94    5.27
   0 -14  -3    2.37    7.91
   0  14   3    7.86    5.73
   0 -14  -4   20.68    8.72
   0  14   4   -3.76    5.31
   0 -14  -5    3.69    7.86
   0  14   5   -0.21    5.35
   0 -14  -6    8.57    8.06
   0  14   6   17.76   15.38
   0  14   6   -1.93    5.56
   0 -14  -7   14.15    9.74
   0  14   7   -2.56    5.27
   0  14   7   12.20   10.77
   0 -14  -8   -6.15    8.19
   0 -14  -8    1.24   11.23
   0  14   8  -12.21   11.50
   0 -14  -8    6.22   12.69
   0  14   9   -8.24   10.82
   0  14  10    1.65   10.50
   0  14  11   -9.76   11.64
  -1  14   7    2.00   14.32
   1 -14  -7   -7.27   13.95
  -1  14   6   -6.29   13.51
   1 -14  -6   -2.22   12.82
   1 -14  -5   14.42   14.97
   1 -13 -13   -3.76   12.92
  -1  13  13   14.23   14.41
   1 -13 -13    8.69   13.33
   1 -13 -12   -1.30   11.52
  -1  13  12    5.67   11.57
   1 -13 -12    4.38   10.94
   1 -13 -11    9.50   12.39
  -1  13  11   10.65   10.63
   1 -13 -11   16.53   11.08
   1 -13 -10   -1.89    8.30
   1 -13 -10   10.65    9.41
  -1  13  10   11.74   11.55
   1 -13  -9   24.50    8.70
   1 -13  -9    7.99   10.70
  -1  13   9    1.55   10.05
   1 -13  -9    0.39    8.96
   1 -13  -8    1.67    7.65
   1 -13  -8   -1.93    8.25
  -1  13   8    1.74    8.20
   1 -13  -7   18.99    7.16
  -1  13   7   -3.73    7.23
   1 -13  -7   17.46    7.65
   1 -13  -6   -6.11    6.86
  -1  13   6   -0.63    8.54
  -1  13   6    7.60    4.25
  -1  13   5   -3.84    7.41
  -1  13   5    2.40    3.57
  -1  13   4   -0.20    8.22
  -1  13   4    7.15    4.81
   1 -13  -3   -5.46    5.53
  -1  13   3    6.81    9.58
  -1  13   3   -0.07    4.43
  -1  13   2    2.21    4.09
  -1  13   1    2.13    3.86
   1 -13  -1   -4.97    7.10
  -1  13   0   19.60    5.41
   1 -13   0    0.60    7.61
  -1  13  -1    5.70    4.30
   1 -13   1    5.27    7.39
  -1  13  -2   -3.95    3.94
  -1  13  -3    0.29    4.16
   1 -13   3    0.37    8.29
  -1  13  -4   -5.24    5.41
   1 -13   4   -1.61    7.86
  -1  13  -5   -0.29    5.40
   1 -13   5   10.24    9.95
  -1  13  -6   -0.44    4.77
   1 -13   6   -2.16   10.52
  -1  13  -7    6.72    5.65
  -1  13  -8    0.23    6.72
   1 -12 -18    4.26   14.39
   1 -12 -17  -10.29   13.55
  -1  12  17    6.06   12.05
   1 -12 -16    1.58   11.26
  -1  12  16    0.33    9.46
   1 -12 -15   15.24   10.63
  -1  12  15   28.82   10.75
   1 -12 -14   16.67   10.17
  -1  12  14   -8.82    9.46
   1 -12 -14   -2.40    8.72
   1 -12 -13    1.84    8.11
  -1  12  13   -1.15    7.28
   1 -12 -13    4.44    7.94
   1 -12 -12   11.53    7.37
  -1  12  12    3.03    7.63
   1 -12 -12    0.10    6.54
   1 -12 -11   14.57    7.98
   1 -12 -11   -0.76    5.84
  -1  12  11    3.11    7.88
   1 -12 -10   -3.81    5.00
   1 -12 -10   -3.83    8.31
   1 -12 -10    0.09    6.61
  -1  12  10   -5.89    7.81
   1 -12  -9   16.90    5.37
   1 -12  -9   -7.36    7.85
   1 -12  -9    7.48    6.90
  -1  12   9   -1.10    5.96
   1 -12  -8   18.99    6.18
   1 -12  -8   -4.81    6.93
  -1  12   8   27.95    8.59
   1 -12  -8    6.47    6.47
  -1  12   7    0.19    7.14
   1 -12  -7   35.61    9.00
   1 -12  -6   10.17    6.28
  -1  12   6    4.33    7.22
  -1  12   6   11.16    3.85
   1 -12  -5    8.43    6.36
  -1  12   5   12.09    3.97
   1 -12  -4   10.10    6.02
  -1  12   4   10.32    6.64
  -1  12   4    0.61    3.05
   1 -12  -3   -9.26    6.05
  -1  12   3   -4.80    3.00
   1 -12  -2    2.86    5.80
  -1  12   2   -6.03    7.50
  -1  12   2    5.03    3.29
   1 -12  -1    0.32    5.25
  -1  12   1   15.77    8.31
  -1  12   1   13.59    4.16
  -1  12   0    9.84    3.79
   1 -12   0   18.08    7.29
  -1  12  -1   14.59    4.34
   1 -12   1   26.89    7.79
  -1  12  -2    6.27    3.49
   1 -12   2    4.07    5.36
  -1  12  -3   12.15    4.39
   1 -12   3   -8.03    6.63
  -1  12  -4   -0.19    3.23
   1 -12   4   -6.00    5.48
  -1  12  -5    6.02    3.77
   1 -12   5   18.25    7.22
   1 -12   6    2.74    6.03
  -1  12  -7   27.45    5.83
   1 -12   7   37.83    9.94
  -1  12  -8   -1.56    3.32
   1 -12   8   15.01    8.10
  -1  12  -9   -0.89    4.21
   1 -12   9    4.12    7.88
  -1  12 -10    1.47    4.35
   1 -12  10   -3.22    8.63
  -1  12 -11    2.82    5.44
   1 -12  11   -1.69    9.36
  -1  12 -12    1.57    5.48
   1 -12  12   -3.67   10.44
   1 -12  13   -7.70   12.09
   1 -11 -21   19.35   13.07
   1 -11 -20   -6.05   10.26
  -1  11  20    7.03    9.00
   1 -11 -19    4.67    8.86
  -1  11  19    9.57    8.20
   1 -11 -18    3.35    9.67
  -1  11  18    4.05    6.97
   1 -11 -17   24.80   10.11
  -1  11  17    3.98    6.71
   1 -11 -16  -11.31    9.02
  -1  11  16    5.93    6.92
   1 -11 -14    2.57    7.44
   1 -11 -14    3.14    6.15
   1 -11 -13    1.78    6.65
  -1  11  13    3.67    5.80
   1 -11 -13    1.81    6.42
  -1  11  12   -3.77    5.86
   1 -11 -12   -4.18    5.55
   1 -11 -11   -7.65    5.65
   1 -11 -11   11.03    7.90
   1 -11 -11   -0.08    5.48
   1 -11 -10   17.93    5.65
   1 -11 -10   25.24    7.15
   1 -11 -10   10.63    5.90
  -1  11  10   23.03    7.23
   1 -11  -9   22.94    5.64
   1 -11  -9   24.66    6.67
  -1  11   9   13.35    6.52
   1 -11  -8   39.98    9.07
   1 -11  -8   35.11    7.32
  -1  11   8   52.01    9.13
   1 -11  -8   46.96    8.33
   1 -11  -7   -3.61    4.37
  -1  11   7   10.13    3.39
   1 -11  -6   -2.95    4.61
  -1  11   6   -6.79    6.45
  -1  11   6    2.38    2.13
   1 -11  -5   16.83    5.83
  -1  11   5   16.83    6.31
  -1  11   5   -1.71    2.20
  -1  11   4   16.17    6.07
  -1  11   4   18.55    4.10
   1 -11  -3   16.79    5.93
  -1  11   3   39.73    7.80
  -1  11   3   32.88    5.14
   1 -11  -2   -1.43    4.14
  -1  11   2    0.59    2.24
   1 -11  -1   -6.60    5.36
  -1  11   1    3.29    2.55
   1 -11   0    2.33    4.60
  -1  11   0   -9.02    6.01
  -1  11   0    3.20    2.86
  -1  11  -1   26.22    7.84
  -1  11  -1   35.86    5.57
   1 -11   2    4.89    5.41
  -1  11  -2   -4.09    2.90
  -1  11  -3   -3.06    2.81
   1 -11   3    2.99    4.32
  -1  11  -4    4.08    3.09
   1 -11   4    3.60    4.56
  -1  11  -5   17.13    4.41
   1 -11   5   -4.94    5.70
  -1  11  -6   10.71    3.92
   1 -11   6    8.63    6.41
  -1  11  -7    4.62    3.35
   1 -11   7    8.92    6.14
  -1  11  -8    8.09    3.85
   1 -11   8    6.19    5.79
  -1  11  -9    1.08    3.47
   1 -11   9   -3.76    6.16
  -1  11 -10   10.41    4.30
   1 -11  10   35.33    9.12
  -1  11 -11    4.05    3.52
   1 -11  11    1.39    6.22
  -1  11 -12   18.02    5.57
   1 -11  12   -2.93    7.14
  -1  11 -13   11.07    5.00
   1 -11  13   14.90    8.07
  -1  11 -14    8.72    5.09
   1 -11  14    5.95    7.63
  -1  11 -15   -2.13    5.06
   1 -11  15   -1.14    7.57
  -1  11 -16    5.60    6.24
   1 -11  16    8.39   10.40
   1 -11  17   -2.02    9.98
   1 -11  18    3.14   12.38
   1 -10 -23   -0.78   11.24
  -1  10  23    8.75    9.10
  -1  10  22    5.33    6.85
   1 -10 -21    5.53    7.61
  -1  10  21    4.74    6.19
   1 -10 -20    2.36    7.24
  -1  10  20    2.46    5.20
  -1  10  19   -2.70    5.04
   1 -10 -18   24.31    8.30
  -1  10  18   14.40    5.83
   1 -10 -17   30.44    9.25
  -1  10  17   20.14    7.25
   1 -10 -16    7.50    6.94
   1 -10 -15   40.79    9.81
  -1  10  15    5.78    5.88
   1 -10 -14    9.04    6.36
  -1  10  14   -0.27    5.47
   1 -10 -13   19.28    6.64
   1 -10 -13   21.23    6.53
  -1  10  13   12.19    5.60
   1 -10 -12   58.19   10.64
   1 -10 -12   35.16    7.19
  -1  10  12   39.57    7.76
   1 -10 -11   -5.85    3.89
   1 -10 -11    5.60    4.20
   1 -10 -10   18.71    5.16
   1 -10 -10   15.21    5.13
   1 -10 -10    4.74    3.83
  -1  10  10   17.22    5.63
   1 -10  -9   19.75    4.98
   1 -10  -9   14.30    4.72
   1 -10  -9   22.17    5.40
   1 -10  -8   43.60    7.32
   1 -10  -8   44.01    6.95
  -1  10   8   52.82    8.36
   1 -10  -8   42.26    7.24
   1 -10  -7   12.27    4.42
  -1  10   7   11.25    5.26
  -1  10   7    5.37    2.18
   1 -10  -6   48.32    7.66
  -1  10   6   59.14    8.89
  -1  10   6   39.95    5.08
   1 -10  -5   71.59    9.06
  -1  10   5   55.50    6.00
   1 -10  -4   62.78    8.53
  -1  10   4   69.58    9.09
  -1  10   4   51.10    5.97
   1 -10  -3   15.45    4.90
  -1  10   3   17.86    5.26
  -1  10   3   17.41    3.48
  -1  10   2   -8.05    4.19
  -1  10   2    6.43    2.32
   1 -10  -1   -3.40    3.11
  -1  10   1    3.50    4.06
  -1  10   1    3.50    2.05
   1 -10   0   -0.79    2.71
  -1  10   0    4.78    5.22
  -1  10   0    9.27    2.81
  -1  10  -1   -4.69    5.35
  -1  10  -1   -0.70    1.93
   1 -10   2    1.85    3.54
  -1  10  -2    0.25    1.71
   1 -10   3   99.28   10.99
  -1  10  -3   89.75   10.53
  -1  10  -3   71.98    7.18
   1 -10   4    7.49    4.10
  -1  10  -4    0.16    6.02
  -1  10  -4   -0.15    1.45
   1 -10   5   34.63    6.98
  -1  10  -5   26.07    4.43
   1 -10   6    3.75    4.19
  -1  10  -6   -0.68    2.29
   1 -10   7   14.73    5.75
  -1  10  -7   -1.47    2.64
   1 -10   8   -7.09    5.21
  -1  10  -8    1.79    2.68
   1 -10   9   -6.26    5.39
  -1  10  -9    5.17    3.20
   1 -10  10   26.02    7.29
  -1  10 -10   23.23    5.16
   1 -10  11   -2.01    5.98
  -1  10 -11    5.77    4.39
   1 -10  12    9.53    5.80
  -1  10 -12   17.82    5.06
   1 -10  13   11.78    7.30
  -1  10 -13    3.87    4.00
   1 -10  14   -0.81    6.81
  -1  10 -14    5.16    4.16
   1 -10  15    6.06    5.63
  -1  10 -15    1.24    3.90
   1 -10  16    7.54    6.78
  -1  10 -16    5.88    4.44
   1 -10  17    9.00    8.66
  -1  10 -17   17.60    5.77
   1 -10  18  -10.37    8.71
  -1  10 -18   11.00    5.58
   1 -10  19   -5.07    7.96
  -1  10 -19    1.25    5.99
   1 -10  20   11.32   11.53
  -1  10 -20   -5.09    7.30
  -1   9  26   19.30   11.31
   1  -9 -25   10.93   14.15
  -1   9  25   10.94    9.34
   1  -9 -24   19.74   10.28
  -1   9  24   24.43    7.85
   1  -9 -23    8.74    9.98
  -1   9  23   16.25    6.53
   1  -9 -22    1.28    7.76
  -1   9  22   -6.73    6.50
   1  -9 -21    2.74    7.80
  -1   9  21    9.08    6.36
   1  -9 -20    6.13    6.79
  -1   9  20    8.59    5.57
   1  -9 -19   -0.11    5.17
  -1   9  19   10.71    5.45
   1  -9 -18   26.65    7.47
  -1   9  18   46.61    8.13
   1  -9 -17   57.12    9.85
  -1   9  17   55.98    8.50
   1  -9 -16   28.97    7.92
  -1   9  16   -0.73    3.52
   1  -9 -15   11.46    5.72
  -1   9  15    4.77    4.01
   1  -9 -14   23.21    6.90
  -1   9  14    4.55    3.95
   1  -9 -13   70.72    8.88
  -1   9  13   58.06    8.13
   1  -9 -12   92.12   11.16
   1  -9 -12   51.61    7.90
   1  -9 -12   56.57    7.76
  -1   9  12   85.04    9.57
   1  -9 -11    2.31    2.70
   1  -9 -11    0.95    3.39
  -1   9  11    5.66    3.76
   1  -9 -10   24.40    5.53
   1  -9 -10   21.13    4.85
   1  -9 -10   12.91    4.07
  -1   9  10   26.85    5.71
   1  -9  -9   66.34    8.33
   1  -9  -9   71.47    8.04
  -1   9   9   89.46    9.64
   1  -9  -8   25.32    5.96
   1  -9  -8   19.99    4.58
  -1   9   8   14.68    4.59
   1  -9  -8   13.85    3.56
   1  -9  -7   11.20    3.49
  -1   9   7    2.72    2.77
  -1   9   7   10.18    2.40
   1  -9  -6   26.72    5.29
  -1   9   6   34.76    6.31
  -1   9   6   18.90    3.30
  -1   9   5    2.43    3.90
  -1   9   5    0.87    0.82
   1  -9  -4    8.97    3.09
  -1   9   4   19.64    3.61
   1  -9  -3   26.10    5.24
  -1   9   3   42.62    6.85
  -1   9   3   39.53    4.74
   1  -9  -2    6.40    2.66
  -1   9   2    0.88    2.82
  -1   9   2   11.87    2.91
   1  -9  -1    3.19    2.24
  -1   9   1    1.09    2.87
  -1   9   1    5.43    1.80
   1  -9   0   46.98    7.05
  -1   9   0   34.90    6.14
  -1   9   0   34.45    4.48
  -1   9  -1   -2.41    2.47
  -1   9  -1    4.34    1.62
   1  -9   2   25.51    5.08
  -1   9  -2   29.31    5.81
  -1   9  -2   21.27    3.49
   1  -9   3    1.08    1.64
  -1   9  -3   -2.43    1.35
  -1   9  -3    3.69    3.26
   1  -9   4   -1.39    1.47
  -1   9  -4   -7.59    3.97
  -1   9  -5   18.79    3.52
   1  -9   5   22.09    5.32
  -1   9  -5   22.61    6.15
   1  -9   6   16.88    5.06
  -1   9  -6   27.30    4.25
   1  -9   7    2.26    3.32
  -1   9  -7    5.18    2.19
   1  -9   8   25.46    5.92
  -1   9  -8   31.51    4.77
   1  -9   9   35.48    7.98
  -1   9  -9   52.20    6.15
  -1   9 -10    0.22    2.62
   1  -9  11    4.87    4.53
  -1   9 -11    6.41    3.14
   1  -9  12   -2.57    5.52
  -1   9 -12    3.33    2.88
   1  -9  13    0.99    4.71
  -1   9 -13   17.23    4.52
   1  -9  14   10.20    6.05
  -1   9 -14    3.49    2.98
   1  -9  15    0.19    5.89
  -1   9 -15    3.89    4.23
   1  -9  16   -4.22    5.71
  -1   9 -16    9.47    4.26
   1  -9  17    9.80    6.66
  -1   9 -17   -2.19    4.12
   1  -9  18   -4.04    5.93
  -1   9 -18   32.71    6.46
   1  -9  19   14.23    7.40
  -1   9 -19   30.64    6.30
   1  -9  20   34.59    9.67
  -1   9 -20    6.96    4.96
   1  -9  21   27.03   12.99
  -1   9 -21   -3.99    5.17
  -1   9 -22    4.37    5.88
  -1   8  28    2.08    8.49
  -1   8  27    2.79    6.57
   1  -8 -27   11.47   12.12
  -1   8  26    9.83    6.27
   1  -8 -26   -1.81    8.70
  -1   8  25   13.04    5.58
   1  -8 -25    9.27    8.78
  -1   8  24   44.21    8.46
   1  -8 -24   39.49   10.63
  -1   8  23    7.76    5.52
   1  -8 -23   -2.59    6.66
  -1   8  22    5.42    5.19
   1  -8 -22    3.20    7.39
  -1   8  21   -2.57    4.36
   1  -8 -21    5.27    5.98
  -1   8  20   16.11    5.54
   1  -8 -20    5.76    7.04
  -1   8  19   29.64    6.55
   1  -8 -19    3.74    5.01
  -1   8  18   59.86    8.27
   1  -8 -18   60.31    9.14
  -1   8  17    2.09    3.51
   1  -8 -17   16.86    5.54
  -1   8  16   -0.44    3.15
   1  -8 -16    0.75    5.54
   1  -8 -15    8.40    4.76
  -1   8  14   13.62    4.07
   1  -8 -14    4.48    4.13
  -1   8  13   39.67    6.20
   1  -8 -13   55.34    8.61
   1  -8 -12  105.73   10.21
   1  -8 -12  104.91    9.65
  -1   8  12  116.62   10.15
   1  -8 -11   64.59    7.94
   1  -8 -11   66.83    7.43
  -1   8  11   75.59    8.13
   1  -8 -10   44.75    7.14
   1  -8 -10   39.57    6.18
   1  -8 -10   33.70    5.17
  -1   8  10   41.98    6.32
   1  -8  -9   52.14    7.62
   1  -8  -9   42.55    6.23
   1  -8  -9   38.78    5.61
  -1   8   9   45.83    6.49
   1  -8  -8   46.78    6.46
   1  -8  -8   41.96    5.56
  -1   8   8   37.95    5.81
   1  -8  -8   26.72    5.20
   1  -8  -7    1.07    1.32
  -1   8   7    4.40    1.84
   1  -8  -6  128.61   11.01
  -1   8   6  148.44    8.88
   1  -8  -5   14.78    3.48
  -1   8   5   21.26    4.58
  -1   8   5   17.60    3.04
   1  -8  -4    7.17    2.75
  -1   8   4   -1.33    3.13
  -1   8   3    0.78    3.18
  -1   8   3    3.12    1.66
   1  -8  -2   59.44    7.34
  -1   8   2   68.89    6.11
  -1   8   1   -0.13    2.32
  -1   8   1    2.47    1.33
  -1   8   0    1.53    0.94
  -1   8   0    4.79    2.79
  -1   8  -1    5.36    1.94
   1  -8   1   13.69    3.50
  -1   8  -1    7.36    3.43
  -1   8  -2   11.60    2.69
   1  -8   2   15.31    3.80
  -1   8  -2   12.10    3.92
  -1   8  -3   13.32    2.78
   1  -8   3    8.69    3.01
   1  -8   4   34.99    5.57
  -1   8  -4   47.11    5.09
  -1   8  -4   59.36    7.46
  -1   8  -5    7.94    2.14
   1  -8   5    0.56    1.66
  -1   8  -5    3.05    3.14
  -1   8  -6    0.04    1.64
  -1   8  -6    0.79    4.18
   1  -8   7   15.57    4.28
  -1   8  -7   23.13    3.73
   1  -8   8   10.61    3.96
  -1   8  -8   14.94    3.17
   1  -8   9   25.32    5.54
  -1   8  -9   23.36    3.91
   1  -8  10   38.99    6.70
  -1   8 -10   34.84    4.80
   1  -8  11   66.66    8.60
  -1   8 -11  107.56    8.53
   1  -8  12   -5.17    4.15
  -1   8 -12   -0.61    1.99
  -1   8 -13   -0.32    2.27
  -1   8 -14   -0.98    2.42
   1  -8  15    6.10    4.92
  -1   8 -15   12.69    3.65
   1  -8  16   -2.34    3.79
  -1   8 -16    0.64    2.67
   1  -8  17   -2.13    4.90
  -1   8 -17   11.39    4.18
   1  -8  18   -3.15    4.89
  -1   8 -18   -0.81    3.88
   1  -8  19    0.28    5.65
  -1   8 -19   -2.60    3.51
   1  -8  20   -2.25    7.17
  -1   8 -20   -0.07    3.57
  -1   8 -21    3.71    5.16
  -1   8 -22    2.04    4.64
  -1   8 -23   10.84    6.06
  -1   8 -24   -3.38    6.14
  -1   7  30    4.09    9.66
  -1   7  29    2.52    6.56
  -1   7  28   26.13    6.83
   1  -7 -28   -5.88   11.30
  -1   7  27   15.06    6.04
   1  -7 -27   11.46    9.61
  -1   7  26    8.33    4.80
   1  -7 -26   -2.14    7.71
  -1   7  25   29.67    6.76
   1  -7 -25   10.98    8.52
  -1   7  24   31.45    6.70
   1  -7 -24   21.38    7.73
  -1   7  23    9.45    5.98
   1  -7 -23    1.51    5.52
  -1   7  22   -0.84    4.16
   1  -7 -22   14.25    6.30
  -1   7  21   12.50    4.42
   1  -7 -21   15.74    6.10
  -1   7  20   25.88    5.68
   1  -7 -20  258.09   17.88
  -1   7  19    3.41    3.13
   1  -7 -19   11.71    4.95
  -1   7  18    7.48    3.26
   1  -7 -18    3.99    3.73
  -1   7  17    7.71    3.30
   1  -7 -17    7.28    3.80
  -1   7  16   37.41    5.82
   1  -7 -16   33.06    6.25
  -1   7  15   35.58    5.75
   1  -7 -15   33.94    6.36
  -1   7  14    1.00    1.05
   1  -7 -14    2.73    3.01
  -1   7  13   43.26    5.93
   1  -7 -13   65.46    8.47
   1  -7 -13   46.25    6.25
   1  -7 -12   -5.04    3.49
   1  -7 -11   29.63    4.89
   1  -7 -11   19.68    4.00
   1  -7 -10    4.36    2.52
   1  -7 -10   11.45    3.03
   1  -7 -10    9.89    2.70
   1  -7  -9   17.69    4.44
   1  -7  -9   31.34    5.06
   1  -7  -9   12.03    2.87
  -1   7   9   24.65    4.40
   1  -7  -8   97.92    8.91
   1  -7  -8  112.58    8.39
   1  -7  -7   96.13    8.80
  -1   7   7  110.12    9.38
   1  -7  -6   35.07    5.34
  -1   7   6   37.05    4.28
  -1   7   6   29.41    4.95
   1  -7  -5   -1.40    1.24
  -1   7   5    3.60    1.64
   1  -7  -4   26.85    4.67
  -1   7   4   15.02    2.83
  -1   7   4   27.74    5.02
   1  -7  -3    7.29    2.81
  -1   7   3    0.68    2.95
   1  -7  -2  128.79   10.23
  -1   7   2  113.21    7.41
  -1   7   2  110.47    9.23
  -1   7   1    4.55    2.03
  -1   7   1    0.44    2.10
   1  -7   0  118.42    9.79
  -1   7   0  135.26    7.95
  -1   7  -1    3.50    1.65
  -1   7  -1    8.71    3.08
   1  -7   1    3.99    1.87
   1  -7   2    1.36    1.26
  -1   7  -2    0.80    1.06
  -1   7  -3   59.28    5.34
  -1   7  -3   81.38    7.80
   1  -7   4  110.36    9.49
  -1   7  -4  122.74    7.84
  -1   7  -4  135.65   10.12
  -1   7  -5   30.78    5.28
   1  -7   5   10.23    2.99
  -1   7  -6    1.30    3.66
   1  -7   6   -2.85    2.90
  -1   7  -6    3.32    1.35
  -1   7  -7    2.22    3.81
   1  -7   7   -0.26    1.56
  -1   7  -7    4.84    1.62
  -1   7  -8   21.42    5.09
  -1   7  -8    5.36    1.74
  -1   7  -9   10.12    5.23
   1  -7   9    9.07    3.21
  -1   7  -9    7.65    2.21
   1  -7  10  131.62   10.97
  -1   7 -10  183.22   10.30
   1  -7  11   28.72    5.64
  -1   7 -11   19.65    3.31
   1  -7  12    5.73    4.99
  -1   7 -12   42.73    5.07
   1  -7  13    4.80    5.55
   1  -7  13   -4.14    4.46
  -1   7 -13   10.59    2.89
   1  -7  14   19.13    5.59
   1  -7  14   35.65    6.01
  -1   7 -14   34.20    5.04
   1  -7  15    2.74    4.57
   1  -7  15   -3.75    4.53
  -1   7 -15   -4.25    2.67
   1  -7  16   24.29    6.44
   1  -7  16    7.70    4.04
  -1   7 -16   23.40    4.60
   1  -7  17   10.59    5.54
   1  -7  17   10.44    4.72
  -1   7 -17   17.52    4.12
   1  -7  18   -6.17    5.15
  -1   7 -18   -2.97    2.73
   1  -7  19   22.35    7.00
  -1   7 -19   31.45    5.25
  -1   7 -20   10.74    4.21
   1  -7  20    6.20    6.98
  -1   7 -21   13.71    4.68
   1  -7  21   -5.04    6.96
  -1   7 -22   13.92    4.79
   1  -7  22    3.77    6.82
  -1   7 -23   -1.28    3.95
   1  -7  23   10.25    8.28
  -1   7 -24    5.66    4.62
   1  -7  24   16.33   10.29
  -1   7 -25    7.70    5.13
   1  -7  25   -1.36    9.72
  -1   7 -26   -1.05    5.81
   1  -7  26    4.13   10.73
   1  -7  27   20.74   14.37
   1  -7  28    9.12   17.07
  -1   6  29    3.27    7.12
  -1   6  28   18.52    6.37
   1  -6 -28    9.24    8.79
  -1   6  27   24.80    6.15
  -1   6  26   12.05    5.49
   1  -6 -26   19.08    9.30
  -1   6  25    2.28    4.78
   1  -6 -25    0.72    6.50
  -1   6  24   13.78    4.83
   1  -6 -24    6.42    5.91
  -1   6  23    7.78    3.92
   1  -6 -23    8.31    5.27
  -1   6  22   53.27    7.24
   1  -6 -22   63.06    9.67
  -1   6  21    1.28    2.87
   1  -6 -21    2.53    4.13
  -1   6  20   51.70    6.88
   1  -6 -20   25.51    6.05
  -1   6  19   18.45    4.06
   1  -6 -19   26.92    5.95
  -1   6  18    4.10    2.29
   1  -6 -18   11.98    4.15
   1  -6 -17    3.62    2.74
  -1   6  16   13.83    3.28
   1  -6 -16   35.75    5.95
  -1   6  15   -3.76    1.82
   1  -6 -15    8.47    2.85
   1  -6 -14  249.43   12.77
  -1   6  14  269.64   14.29
   1  -6 -13   59.98    7.44
  -1   6  13   59.09    6.65
   1  -6 -13   48.92    5.76
   1  -6 -12   64.81    7.80
  -1   6  12   48.08    5.82
   1  -6 -12   43.06    5.45
   1  -6 -11   20.64    4.40
  -1   6  11   10.45    2.73
   1  -6 -11   19.05    3.75
   1  -6 -10   17.56    3.48
  -1   6  10   13.89    3.40
   1  -6 -10   22.20    4.03
   1  -6  -9   13.99    4.04
  -1   6   9   13.69    3.12
   1  -6  -9   10.80    3.10
   1  -6  -8  260.98   12.33
  -1   6   8  273.56   13.91
   1  -6  -7   35.34    4.26
   1  -6  -7   38.35    5.16
   1  -6  -7   25.81    4.40
  -1   6   7   41.13    5.37
   1  -6  -6    5.32    2.16
  -1   6   6    7.27    1.87
   1  -6  -5    9.80    2.60
  -1   6   5   15.86    2.77
   1  -6  -4   19.55    3.66
  -1   6   4   39.29    4.05
  -1   6   4   36.60    4.98
   1  -6  -3   14.37    3.26
  -1   6   3   19.43    3.97
  -1   6   3    7.48    2.05
  -1   6   2   36.33    3.94
   1  -6  -2   46.44    5.95
  -1   6   1    5.58    1.89
   1  -6  -1    1.82    2.17
  -1   6   0    4.18    1.59
   1  -6   0    4.32    2.73
  -1   6   0    2.53    1.93
   1  -6   1  111.24    8.90
  -1   6  -1   95.10    6.12
  -1   6  -1  108.00    8.26
   1  -6   2   45.86    5.67
  -1   6  -2   66.81    6.55
  -1   6  -2   64.20    5.19
   1  -6   3   17.72    3.78
   1  -6   3   17.46    2.35
  -1   6  -3   18.37    3.77
  -1   6  -3   12.40    2.55
   1  -6   4   11.69    2.51
  -1   6  -4    7.67    2.73
  -1   6  -4    0.28    1.33
   1  -6   4    2.41    1.31
   1  -6   5  124.22    9.66
   1  -6   5  121.38    6.80
  -1   6  -5  147.87    9.31
  -1   6  -5  138.33    7.91
   1  -6   6   -0.06    2.16
   1  -6   6    0.31    1.10
  -1   6  -6    2.90    1.65
  -1   6  -6   -2.78    2.60
  -1   6  -7    6.48    2.97
   1  -6   7    7.08    1.94
   1  -6   8   17.83    3.88
   1  -6   8   19.96    3.32
  -1   6  -8   24.14    4.57
  -1   6  -8   21.21    3.37
   1  -6   9   21.58    3.51
  -1   6  -9    8.14    3.54
  -1   6  -9   25.85    3.75
   1  -6   9    8.93    3.18
   1  -6  10  123.36   10.07
   1  -6  10  138.47    9.29
  -1   6 -10  149.62   10.02
  -1   6 -10  161.20    9.32
   1  -6  11    2.19    3.60
   1  -6  11    5.88    2.10
  -1   6 -11   -1.26    0.95
  -1   6 -11   -0.92    4.24
   1  -6  12   -0.56    2.47
   1  -6  12    3.41    1.32
  -1   6 -12    3.96    1.43
   1  -6  13   60.72    7.29
  -1   6 -13   69.03    6.37
   1  -6  13   46.00    6.00
   1  -6  14   66.22    8.00
  -1   6 -14   71.25    6.63
   1  -6  14   48.65    6.42
   1  -6  15   15.40    4.48
  -1   6 -16   92.61    7.77
   1  -6  16   73.32    8.48
   1  -6  17    5.28    3.81
   1  -6  17    3.66    4.04
   1  -6  18    2.26    3.48
  -1   6 -18   -0.98    1.79
   1  -6  19   41.16    7.45
  -1   6 -19   39.48    5.67
   1  -6  19   53.75    8.26
   1  -6  20    7.84    6.11
   1  -6  20   -1.90    4.45
  -1   6 -20    3.10    3.54
   1  -6  21    5.55    5.31
  -1   6 -21    0.64    3.31
   1  -6  22    8.54    6.48
  -1   6 -22    4.18    3.86
   1  -6  23   -0.86    6.15
  -1   6 -23   -1.20    3.88
  -1   6 -24   10.36    4.61
   1  -6  25    9.23    8.42
  -1   6 -25   -3.69    4.70
   1  -6  26    9.40    8.12
  -1   6 -26   39.56    8.05
   1  -6  27    3.49    8.08
  -1   6 -27   -1.46    5.83
   1  -6  28    3.64   11.34
  -1   6 -28    7.08    9.10
   1  -6  29   13.12   17.21
   1  -5 -30   31.43   14.05
   1  -5 -29    8.32   10.41
   1  -5 -28   27.77   10.36
  -1   5  28   37.89    8.25
   1  -5 -27   -0.95    7.03
  -1   5  27   32.43    6.66
   1  -5 -26    3.15    6.59
  -1   5  26   35.72    6.37
   1  -5 -25    2.46    6.62
  -1   5  25    4.03    4.37
   1  -5 -24   -0.10    5.13
  -1   5  23    0.76    2.71
   1  -5 -23   12.26    5.31
   1  -5 -22   -4.25    4.15
  -1   5  22    5.79    2.93
  -1   5  22   13.67    8.74
   1  -5 -21   45.88    7.47
  -1   5  21   47.10    6.26
   1  -5 -20    1.59    3.44
  -1   5  20    6.20    2.42
  -1   5  20    5.89    6.81
   1  -5 -19    9.75    4.05
  -1   5  19   22.09    4.11
  -1   5  19   14.45    6.35
   1  -5 -18    1.71    2.43
  -1   5  18    3.93    1.54
  -1   5  17   54.49    6.29
   1  -5 -17   47.87    6.59
   1  -5 -16   11.77    3.37
  -1   5  16   12.54    2.84
  -1   5  16   19.67    5.32
   1  -5 -15    5.87    2.22
  -1   5  15    3.36    3.39
  -1   5  15    7.63    2.50
   1  -5 -14  153.00    9.30
   1  -5 -14  174.36   11.96
  -1   5  14  146.79    9.90
  -1   5  14  170.62   11.22
   1  -5 -13   16.67    3.22
  -1   5  13   29.87    5.02
   1  -5 -13   17.56    3.99
  -1   5  13   19.67    3.77
  -1   5  12   34.59    4.90
  -1   5  12   25.66    4.03
   1  -5 -12   28.03    4.92
   1  -5 -12   13.90    2.82
  -1   5  11   69.13    6.11
  -1   5  11   71.22    6.84
   1  -5 -11   66.12    6.26
  -1   5  10  333.55   12.34
  -1   5  10  332.78   14.52
   1  -5 -10  333.61   14.06
   1  -5  -9  401.14   15.84
   1  -5  -9  394.33   14.64
  -1   5   9  395.66   12.36
  -1   5   9  447.05   16.81
   1  -5  -8  327.37   14.20
   1  -5  -8  296.30   11.94
  -1   5   8  297.90    9.49
   1  -5  -7  247.49   12.19
   1  -5  -7  219.59    9.86
  -1   5   7  181.14    5.90
   1  -5  -7  366.82   15.26
  -1   5   7  322.18   14.39
  -1   5   6  323.24   14.21
   1  -5  -6  254.88   12.38
   1  -5  -5   22.60    3.86
  -1   5   5   32.36    3.46
  -1   5   5   30.46    4.18
   1  -5  -4    7.17    1.59
  -1   5   4   11.97    2.14
   1  -5  -3  259.64   12.63
  -1   5   3  282.73    9.68
  -1   5   3  319.15   13.42
   1  -5  -2  263.85   12.76
  -1   5   2  292.74   10.10
  -1   5   2  259.48   12.14
   1  -5  -1  121.23    8.73
  -1   5   1  139.72    7.00
  -1   5   0    0.58    1.06
  -1   5   0    2.60    1.64
   1  -5   0    1.52    1.40
   1  -5   1  446.38   16.35
  -1   5  -1  495.14   12.87
   1  -5   1  459.52    6.42
   1  -5   2  157.38    9.94
  -1   5  -2  173.35    9.42
  -1   5  -2  152.89    7.44
   1  -5   2  144.78    4.90
   1  -5   3  384.67   15.50
   1  -5   3  416.03   10.01
  -1   5  -3  405.31   14.15
  -1   5  -3  391.90   12.12
   1  -5   4   11.40    1.78
  -1   5  -4    8.81    2.26
  -1   5  -4   11.98    2.43
   1  -5   4   13.96    2.91
   1  -5   5  104.47    8.12
   1  -5   5   82.85    5.40
  -1   5  -5   99.06    7.18
  -1   5  -5  115.93    6.83
   1  -5   6   13.83    2.38
   1  -5   6    6.03    1.98
  -1   5  -6   15.86    2.79
  -1   5  -6    8.61    2.55
  -1   5  -7   11.85    2.91
   1  -5   7    5.77    1.76
  -1   5  -7   10.32    2.46
   1  -5   8   48.16    5.81
  -1   5  -8   29.15    4.18
  -1   5  -8   28.10    3.85
   1  -5   8   28.62    3.90
   1  -5   9   10.71    2.62
  -1   5  -9   14.77    3.33
  -1   5  -9    8.88    2.44
   1  -5  10    2.24    2.28
   1  -5  10    7.00    2.34
  -1   5 -10    5.52    1.93
   1  -5  11  207.59   12.03
   1  -5  11  177.70   11.03
  -1   5 -11  177.42   10.29
  -1   5 -11  197.52    9.75
   1  -5  12   34.94    5.08
  -1   5 -12   26.30    4.78
   1  -5  12   51.53    6.23
  -1   5 -12   46.28    4.93
  -1   5 -13    3.19    3.97
   1  -5  13   10.54    3.28
  -1   5 -13    7.41    1.99
   1  -5  14  173.66   11.51
  -1   5 -14  199.95   10.67
   1  -5  14  175.76   12.09
   1  -5  15    6.30    3.15
  -1   5 -15    6.87    2.12
   1  -5  15    9.96    2.87
   1  -5  16    5.36    3.25
   1  -5  16    9.49    3.28
  -1   5 -16    7.76    2.47
   1  -5  17   15.08    4.14
  -1   5 -17   20.99    3.86
   1  -5  18   22.13    5.13
  -1   5 -18   18.05    3.97
   1  -5  18   21.47    5.20
   1  -5  19   41.66    6.77
  -1   5 -19   47.57    6.13
   1  -5  19   25.61    5.79
  -1   5 -20   62.85    7.22
   1  -5  20   57.30    8.60
   1  -5  21   24.06    6.71
  -1   5 -21   23.03    4.84
   1  -5  22   -0.10    4.60
  -1   5 -22    4.91    3.17
   1  -5  23   17.48    6.60
  -1   5 -23    9.36    4.18
   1  -5  24   12.26    8.21
  -1   5 -24   -5.49    4.44
   1  -5  25   29.34    9.04
  -1   5 -25   -2.50    4.29
   1  -5  26   21.93    8.58
  -1   5 -26    4.93    4.54
   1  -5  27    8.97    8.15
   1  -5  28   -0.70    7.56
  -1   5 -28   10.64    6.03
   1  -5  29   -6.53    9.98
  -1   5 -29    3.74    6.93
   1  -4 -31   16.46   13.01
  -1   4  31    6.27   16.12
   1  -4 -30   -8.87   10.05
  -1   4  30  -18.45   16.23
  -1   4  29  -15.88   13.43
   1  -4 -28    8.75    8.42
  -1   4  28   19.08   11.01
   1  -4 -27   94.75   13.31
  -1   4  27   43.04   11.51
   1  -4 -26    1.93    5.86
  -1   4  26   11.45    4.02
  -1   4  26   12.45    8.80
   1  -4 -25   32.09    8.66
  -1   4  25   15.96    4.14
  -1   4  25   25.27    7.33
  -1   4  24    0.06    2.92
  -1   4  24   -3.79    6.18
   1  -4 -23   17.52    5.94
  -1   4  23   11.34    3.54
  -1   4  23   19.35    7.15
   1  -4 -22   14.03    5.00
  -1   4  22    0.62    1.34
   1  -4 -21   56.75    8.05
  -1   4  21   67.75    7.05
  -1   4  21   68.06    9.66
  -1   4  20    5.04    4.05
  -1   4  20    5.28    2.00
   1  -4 -19  111.38   10.02
  -1   4  19   91.72    7.88
  -1   4  19  105.10   11.17
  -1   4  18  178.58   10.97
  -1   4  18  197.47   14.31
  -1   4  17    3.33    1.52
   1  -4 -17    3.53    2.15
  -1   4  16    1.04    3.52
   1  -4 -16   -0.72    1.38
   1  -4 -15    3.72    2.55
  -1   4  15    1.16    2.67
  -1   4  15    1.99    1.29
   1  -4 -14   14.22    2.61
   1  -4 -14   26.20    4.37
  -1   4  14   16.86    3.42
  -1   4  14   19.46    4.39
   1  -4 -13   16.16    2.76
   1  -4 -13   15.01    3.65
  -1   4  13    6.29    2.22
  -1   4  13   17.39    3.88
   1  -4 -12   97.08    6.77
   1  -4 -12  100.39    8.40
  -1   4  12   88.62    6.97
  -1   4  12   90.94    7.77
   1  -4 -11   13.19    2.78
  -1   4  11   23.32    3.71
   1  -4 -11   32.38    5.05
  -1   4  11   22.05    3.68
  -1   4  10   42.94    4.86
  -1   4  10   44.36    4.99
   1  -4 -10   52.23    5.03
  -1   4   9   13.70    2.64
  -1   4   9   16.73    3.20
   1  -4  -9   14.96    2.98
   1  -4  -9   11.96    2.71
   1  -4  -8   96.19    7.08
   1  -4  -8   86.79    6.33
  -1   4   8   82.40    5.56
  -1   4   8   84.93    6.98
   1  -4  -7  100.83    7.32
   1  -4  -7  101.33    6.37
  -1   4   7   91.38    5.23
  -1   4   7  131.32    8.57
   1  -4  -6   12.46    3.04
   1  -4  -6   11.07    2.20
  -1   4   6   10.32    1.74
   1  -4  -6   16.39    3.06
  -1   4   6   21.87    3.70
   1  -4  -5   15.64    3.12
  -1   4   5   11.76    2.65
  -1   4   5   18.29    2.47
  -1   4   5   13.01    1.72
   1  -4  -4   16.20    2.98
  -1   4   4   16.32    2.23
  -1   4   4   23.40    3.77
   1  -4  -3   12.30    3.30
  -1   4   3   12.58    2.16
  -1   4   3   14.22    2.85
   1  -4  -2   37.52    4.72
  -1   4   2   44.41    4.54
  -1   4   2   26.60    3.03
   1  -4  -1    8.99    2.42
  -1   4   1    1.63    2.04
   1  -4   0  259.10   11.69
  -1   4   0  264.72    8.54
   1  -4   1  159.24    8.99
  -1   4  -1  162.68    8.48
  -1   4  -1  144.30    6.44
   1  -4   1  182.48    4.13
   1  -4   2  276.13   12.06
  -1   4  -2  299.33   11.30
  -1   4  -2  324.62    9.88
   1  -4   2  263.37    6.30
   1  -4   3 2890.11   39.01
  -1   4  -3 2901.48   35.18
  -1   4  -3 2919.73   29.38
   1  -4   3 2908.40   26.41
   1  -4   4  233.00   11.11
  -1   4  -4  300.22   11.32
  -1   4  -4  260.57    8.97
   1  -4   4  245.98    8.56
   1  -4   5  251.48   11.67
  -1   4  -5  222.26    9.63
  -1   4  -5  217.61    8.47
   1  -4   5  206.05    8.41
   1  -4   6   86.52    6.87
   1  -4   6  103.33    6.43
  -1   4  -6  104.03    6.60
  -1   4  -6  117.46    6.51
   1  -4   7   -1.81    2.37
  -1   4  -7   -1.06    0.85
  -1   4  -7    0.08    1.43
   1  -4   7    0.17    1.45
  -1   4  -8    0.92    1.20
   1  -4   8    2.01    1.45
  -1   4  -8    1.42    1.62
   1  -4   9   31.58    4.48
  -1   4  -9   39.43    4.23
   1  -4   9   41.44    5.10
  -1   4  -9   30.39    3.61
   1  -4  10   29.28    4.48
  -1   4 -10   41.53    4.30
   1  -4  10   32.96    4.54
  -1   4 -10   37.91    4.12
   1  -4  11   69.04    7.05
  -1   4 -11   63.80    5.43
   1  -4  11   91.98    7.51
  -1   4 -11   59.28    5.43
   1  -4  12   53.25    6.60
  -1   4 -12   73.86    6.08
  -1   4 -12   74.99    6.31
   1  -4  12   63.57    6.31
  -1   4 -13   -0.96    3.19
   1  -4  13    1.88    1.92
  -1   4 -13    3.46    2.38
   1  -4  14   47.77    6.47
  -1   4 -14   56.05    6.02
   1  -4  14   52.78    6.04
  -1   4 -14   65.04    5.96
   1  -4  15   25.45    5.04
   1  -4  15   22.21    4.28
  -1   4 -15   22.73    3.73
  -1   4 -15   31.69    5.78
   1  -4  16    8.09    3.97
   1  -4  16   11.91    3.29
  -1   4 -16   11.77    2.72
   1  -4  17  101.19    9.83
  -1   4 -17  102.49    8.14
   1  -4  17   94.37    8.50
   1  -4  18   25.92    5.29
  -1   4 -18   28.15    4.35
   1  -4  18   10.12    4.25
  -1   4 -19   13.26    3.10
   1  -4  19    4.16    4.82
   1  -4  20  178.48   14.55
  -1   4 -20  177.19   11.68
  -1   4 -21   13.30    3.67
   1  -4  21    3.34    4.85
  -1   4 -22    4.77    2.81
   1  -4  22   26.25    6.99
  -1   4 -23    0.26    2.73
   1  -4  23   -5.89    5.11
  -1   4 -24    2.09    3.42
   1  -4  24    1.74    5.61
  -1   4 -25   12.36    4.84
   1  -4  25    8.07    7.69
  -1   4 -26   35.51    6.79
   1  -4  26   36.62   10.27
   1  -4  27   -3.88    7.75
  -1   4 -27    8.39    5.06
   1  -4  28    8.08    9.39
  -1   4 -28    9.10    5.76
   1  -4  29    5.64   10.06
   1  -4  30    3.46   12.12
  -1   4 -30   -0.38    7.55
  -1   3  32   -9.23   14.88
  -1   3  31   -0.16   10.72
   1  -3 -31    2.79    9.39
  -1   3  30   42.67   12.99
  -1   3  29   31.70   11.00
   1  -3 -29    3.09    6.67
  -1   3  28   31.48   11.14
   1  -3 -28   11.25    7.26
  -1   3  27  149.72   17.22
   1  -3 -27  124.49   13.95
   1  -3 -26    7.45    5.99
  -1   3  26   15.92    7.52
   1  -3 -25   23.09    7.11
  -1   3  25   19.71    4.95
  -1   3  25    8.87    7.38
   1  -3 -24    0.46    4.17
  -1   3  24    0.69    2.11
  -1   3  23    2.63    2.03
   1  -3 -23    2.00    5.16
   1  -3 -22   13.77    5.15
  -1   3  22   25.34    7.02
  -1   3  22   22.70    4.22
  -1   3  21   49.10    8.43
  -1   3  21   62.81    6.39
   1  -3 -21   64.20    8.52
   1  -3 -20   -2.23    3.15
  -1   3  20    0.14    0.71
  -1   3  20    0.86    2.75
   1  -3 -19   11.05    3.54
  -1   3  19    0.79    0.76
  -1   3  19    8.44    4.19
  -1   3  18  284.76   18.04
  -1   3  18  321.45   13.65
  -1   3  17  123.33   11.69
  -1   3  17  119.28    8.22
   1  -3 -17  132.40   10.10
   1  -3 -16   10.26    2.75
  -1   3  16   13.52    4.03
  -1   3  16    3.97    1.49
  -1   3  15  201.79   14.04
   1  -3 -15  196.38    8.52
  -1   3  15  202.60   10.29
   1  -3 -15  238.15   13.04
   1  -3 -14   10.51    2.01
   1  -3 -14   11.07    2.74
  -1   3  14    6.53    2.04
  -1   3  13   51.09    6.41
   1  -3 -13   41.95    3.86
  -1   3  13   41.38    4.70
   1  -3 -13   50.44    5.68
   1  -3 -12   10.38    1.70
   1  -3 -12   15.21    3.65
  -1   3  12   15.78    2.95
   1  -3 -11  336.04   13.83
   1  -3 -11  281.43   10.13
  -1   3  11  290.15   11.48
  -1   3  11  304.73   14.30
   1  -3 -10  948.94   19.17
  -1   3  10 1002.26   21.35
  -1   3  10 1030.16   24.83
  -1   3   9  129.16    8.19
   1  -3  -9  107.51    6.58
  -1   3   9  138.37    7.97
  -1   3   8  127.98    7.70
   1  -3  -8  131.54    7.99
  -1   3   8  111.38    7.34
   1  -3  -8  109.99    6.72
   1  -3  -7    3.26    1.67
  -1   3   7    1.84    1.51
  -1   3   7    1.16    0.75
   1  -3  -7    2.02    1.59
   1  -3  -6 1141.57   22.56
   1  -3  -6    6.39    1.88
  -1   3   6 1204.16   19.55
  -1   3   6 1125.29   22.49
   1  -3  -5   26.78    3.44
   1  -3  -5    2.68    1.22
  -1   3   5   22.29    3.45
  -1   3   5   25.20    2.53
   1  -3  -5   -0.70    0.71
  -1   3   4  363.59   12.58
   1  -3  -4  341.05   11.94
  -1   3   4  318.42    7.69
  -1   3   4  352.86    8.94
  -1   3   3   12.16    2.05
   1  -3  -3   10.31    2.22
  -1   3   3    8.27    2.24
   1  -3  -2   46.14    4.62
  -1   3   2   31.59    2.79
  -1   3   2   39.46    4.38
   1  -3  -1  221.64    9.81
  -1   3   1  254.59    9.89
  -1   3   1  257.83    7.40
  -1   3   0 1057.63   14.73
   1  -3   0 1085.30   21.62
   1  -3   1  944.39   19.95
  -1   3  -1  720.63   16.34
  -1   3  -1  888.91   14.00
   1  -3   1 1107.56   10.04
   1  -3   2  355.06   12.34
  -1   3  -2  381.75   11.79
  -1   3  -2  343.13    8.88
   1  -3   2  379.07    7.37
   1  -3   3  287.50   11.17
  -1   3  -3  319.21   10.64
  -1   3  -3  271.58    8.00
   1  -3   3  295.85    8.26
   1  -3   4 1396.98   19.80
  -1   3  -4 1457.28   22.77
  -1   3  -4 1454.69   19.35
   1  -3   5   25.09    3.12
  -1   3  -5   16.87    2.51
  -1   3  -5   21.13    2.70
   1  -3   6    3.78    1.81
   1  -3   6    1.92    1.91
  -1   3  -6    0.49    1.01
  -1   3  -6    4.01    1.22
  -1   3  -7   -1.01    0.99
   1  -3   7    0.62    1.76
   1  -3   8   70.20    6.06
  -1   3  -8   86.11    5.52
   1  -3   8   87.54    6.29
  -1   3  -8   72.55    5.29
   1  -3   9  173.18    9.91
  -1   3  -9  208.10    8.63
   1  -3   9  219.60   10.07
  -1   3  -9  221.21    9.18
   1  -3  10   19.82    3.93
  -1   3 -10   25.38    3.15
  -1   3 -10   17.20    2.87
   1  -3  11    6.50    2.13
   1  -3  11    5.49    2.26
  -1   3 -11    7.80    2.17
  -1   3 -11    0.53    1.48
   1  -3  12    3.83    1.81
  -1   3 -12   -1.57    1.50
   1  -3  12   -0.70    1.76
  -1   3 -12    1.10    1.24
   1  -3  13   79.07    8.07
   1  -3  13   99.41    7.40
  -1   3 -13  104.96    7.33
  -1   3 -13   94.31    6.18
   1  -3  14    1.36    1.99
   1  -3  14   -0.83    1.85
   1  -3  15   39.37    5.94
  -1   3 -15   31.83    4.04
   1  -3  15   49.87    5.54
  -1   3 -15   47.62    5.42
   1  -3  16   26.98    4.96
  -1   3 -16   20.47    3.70
   1  -3  16   31.96    4.82
  -1   3 -16   24.94    4.14
   1  -3  17   -0.42    3.53
   1  -3  17   10.77    3.58
  -1   3 -17    0.29    1.01
  -1   3 -17    2.82    4.41
  -1   3 -18    5.32    2.33
   1  -3  18   11.96    3.66
   1  -3  18    1.93    3.67
   1  -3  19   39.94    6.77
  -1   3 -19   32.19    5.31
   1  -3  20   77.47    9.53
  -1   3 -20   79.91    8.14
  -1   3 -21    7.65    2.56
   1  -3  21   15.33    4.81
  -1   3 -22   17.71    4.17
   1  -3  22   10.07    4.76
   1  -3  23    5.95    5.11
  -1   3 -23    1.48    2.39
   1  -3  24   -0.65    4.66
   1  -3  25   23.69    8.02
  -1   3 -25   19.41    5.57
   1  -3  26    9.49    6.76
  -1   3 -26   16.40    5.59
   1  -3  27   15.18    8.46
  -1   3 -27    1.01    5.24
   1  -3  28    8.44    8.16
  -1   3 -28    6.92    5.55
   1  -3  29   16.70   10.38
  -1   3 -29   16.21    6.14
   1  -3  30    8.85   11.45
  -1   3 -30   15.95    7.11
  -1   3 -31    2.25    7.78
  -1   2  32    8.38   15.19
  -1   2  31   15.44   13.28
   1  -2 -31   13.01    9.60
  -1   2  30   -4.52    9.49
   1  -2 -30    9.04    8.41
  -1   2  29   -1.01    8.89
   1  -2 -29   -0.31    6.00
  -1   2  28  142.75   17.83
   1  -2 -28   10.53    6.44
  -1   2  27    9.49    8.76
   1  -2 -26   49.09    8.90
  -1   2  26   -2.96    8.30
   1  -2 -25    5.58    4.89
  -1   2  25   -2.28    6.86
   1  -2 -24   14.98    5.66
  -1   2  24    6.97    6.84
   1  -2 -23    2.65    3.94
  -1   2  23    6.48    6.81
  -1   2  23    2.50    2.89
   1  -2 -22  126.17   11.79
  -1   2  22  106.57    7.69
  -1   2  21  151.23   14.58
  -1   2  21  137.98    8.59
  -1   2  20   73.63    6.58
   1  -2 -20   82.38    9.21
   1  -2 -19   25.21    5.17
  -1   2  19   28.90    4.01
   1  -2 -18   77.33    8.14
  -1   2  18   83.92    6.60
  -1   2  17  100.24   10.72
   1  -2 -17  119.22    9.69
   1  -2 -16    4.73    2.18
   1  -2 -16    6.83    2.36
  -1   2  16   -0.16    2.74
  -1   2  16    5.99    1.88
  -1   2  15  180.86   13.58
   1  -2 -15  162.95   10.29
   1  -2 -15  151.31    6.54
  -1   2  15  168.28    8.77
  -1   2  14   17.75    4.30
   1  -2 -14   15.03    3.02
   1  -2 -14    7.49    1.57
  -1   2  14    7.97    1.89
  -1   2  13  329.32   16.73
   1  -2 -13  338.41   10.43
  -1   2  13  336.79   11.84
   1  -2 -13  383.34   14.84
   1  -2 -12  323.13   10.03
  -1   2  12  375.14   17.10
  -1   2  12  331.41   11.60
   1  -2 -12  297.59   13.16
   1  -2 -11   11.57    2.08
  -1   2  11   11.52    2.90
  -1   2  11    2.87    1.40
   1  -2 -11    8.82    2.30
   1  -2 -10   66.53    4.47
  -1   2  10   69.11    6.73
  -1   2  10   61.82    4.89
   1  -2 -10   55.60    5.14
   1  -2  -9   30.52    3.03
  -1   2   9   20.66    3.55
  -1   2   9   22.72    3.08
   1  -2  -9   22.87    3.26
   1  -2  -8   71.05    4.68
  -1   2   8   97.27    7.09
  -1   2   8   81.49    5.59
   1  -2  -7  153.38    6.99
  -1   2   7  176.50    8.69
  -1   2   7  175.74    8.14
  -1   2   6  601.47   14.71
   1  -2  -6  574.87   13.33
  -1   2   5  175.35    7.90
  -1   2   5  169.17    7.11
   1  -2  -5  189.39    7.82
   1  -2  -4  173.27    7.62
  -1   2   4  173.73    7.76
  -1   2   4  182.09    6.62
   1  -2  -4  175.02    7.65
  -1   2   3 1988.34   18.16
   1  -2  -3 1919.92   25.44
  -1   2   2  731.59   15.09
   1  -2  -2  723.02   15.32
  -1   2   2  663.14   10.03
   1  -2  -1   39.81    3.80
  -1   2   1   45.43    3.76
  -1   2   1   52.51    2.88
  -1   2   0  695.41   14.39
  -1   2   0  637.42    9.53
   1  -2   1 3196.34   32.38
  -1   2  -1 3406.61   22.64
   1  -2   2 2628.15   19.08
  -1   2  -2 2556.13   26.82
   1  -2   2 2609.03   29.00
  -1   2  -2 2614.64   20.27
   1  -2   3  522.46   10.32
  -1   2  -3  598.49   12.78
   1  -2   3  632.08   14.14
  -1   2  -3  537.61   10.10
   1  -2   4   76.16    4.74
  -1   2  -4   90.23    5.10
  -1   2  -4   68.23    3.81
  -1   2  -5    3.63    1.34
   1  -2   5    2.35    1.49
  -1   2  -5    4.52    1.43
   1  -2   6    2.82    1.23
  -1   2  -6    3.71    1.16
   1  -2   6   -0.36    1.61
  -1   2  -6    0.68    1.13
   1  -2   7  465.29   14.15
  -1   2  -7  418.40   11.13
   1  -2   8   -2.50    0.94
  -1   2  -8   -0.78    0.50
   1  -2   8    0.47    2.08
  -1   2  -8    0.44    1.13
   1  -2   9   82.66    6.89
  -1   2  -9   68.99    4.24
  -1   2  -9   80.21    5.61
   1  -2   9   91.42    5.69
   1  -2  10   52.35    5.81
  -1   2 -10   54.53    3.84
  -1   2 -10   55.31    4.86
   1  -2  10   59.53    4.75
   1  -2  11  106.81    8.73
  -1   2 -11  101.33    5.31
  -1   2 -11  102.91    6.80
   1  -2  11  125.59    7.00
   1  -2  12   11.00    3.67
  -1   2 -12   11.21    1.95
  -1   2 -12    0.95    1.69
   1  -2  12   14.07    2.52
   1  -2  13  258.09   14.25
  -1   2 -13  236.68    8.45
   1  -2  13  261.01   10.55
  -1   2 -13  292.59   12.06
   1  -2  14   25.87    5.64
   1  -2  14   18.02    3.06
  -1   2 -14   25.61    3.87
  -1   2 -14   33.34    3.40
   1  -2  15   14.98    3.07
   1  -2  15    1.86    2.40
  -1   2 -15    9.10    2.58
  -1   2 -15   11.48    2.33
  -1   2 -16    0.03    1.56
   1  -2  16    2.31    2.12
   1  -2  16    1.40    2.92
   1  -2  17   19.77    4.37
  -1   2 -17   33.84    3.98
   1  -2  17   19.26    4.65
  -1   2 -17   40.38    5.16
   1  -2  18    0.73    3.96
  -1   2 -18    2.74    1.72
   1  -2  18   -4.44    2.10
   1  -2  19  133.46   11.99
  -1   2 -19  111.82    8.91
   1  -2  20   56.53    8.14
  -1   2 -20   63.41    6.91
   1  -2  21   27.83    6.11
  -1   2 -21   34.81    5.21
   1  -2  22    0.19    3.71
  -1   2 -22   11.70    3.35
   1  -2  23   -4.68    4.82
  -1   2 -23    0.99    2.12
   1  -2  24   22.74    7.18
  -1   2 -24   -1.34    2.48
   1  -2  25   26.23    7.98
  -1   2 -25   13.86    4.54
   1  -2  26    2.90    5.99
  -1   2 -26    7.94    4.48
   1  -2  27   31.96    9.63
  -1   2 -27   19.74    5.89
   1  -2  28   -0.95    7.35
  -1   2 -28    7.95    4.85
  -1   2 -29   -1.30    5.15
   1  -2  30    2.24    8.96
  -1   2 -30    4.55    5.92
   1  -2  31    6.05   10.94
  -1   2 -31   -9.02    7.33
  -1   1  32   -8.44   15.26
   1  -1 -32    9.74   11.57
  -1   1  31  -15.06   12.83
   1  -1 -31    1.21    8.19
  -1   1  30   -2.55   10.26
   1  -1 -30    1.34    6.56
  -1   1  29   10.72    9.13
  -1   1  28  111.11   15.94
   1  -1 -28   34.03    7.66
  -1   1  27   -1.60    7.18
   1  -1 -27    3.28    4.62
  -1   1  26   53.67   11.30
   1  -1 -26   31.13    7.13
  -1   1  25    7.76    7.80
   1  -1 -25    7.66    4.61
  -1   1  24   36.25    9.16
   1  -1 -24   27.37    6.34
  -1   1  23   52.56   10.22
   1  -1 -23   61.42    8.18
  -1   1  22    9.40    5.68
   1  -1 -22    3.80    3.30
  -1   1  21   65.23   10.05
  -1   1  21   63.73    5.85
   1  -1 -21   55.02    7.34
   1  -1 -20    8.39    3.30
  -1   1  20    5.26    4.49
  -1   1  20    4.27    1.84
  -1   1  19  215.62   17.50
  -1   1  19  209.54    9.51
   1  -1 -19  229.91   14.12
   1  -1 -18   16.49    3.80
  -1   1  18    8.73    4.34
  -1   1  18    7.48    1.85
  -1   1  17  344.97   20.42
  -1   1  17  327.58   12.22
   1  -1 -17  335.98   16.14
   1  -1 -16    2.12    1.34
  -1   1  16   -1.33    3.82
  -1   1  16    3.23    1.20
   1  -1 -15   75.29    4.61
  -1   1  15   57.28    4.70
   1  -1 -15   70.66    7.19
   1  -1 -14  114.30    5.46
  -1   1  14  105.87    6.28
   1  -1 -14  116.28    8.62
   1  -1 -13    7.87    1.39
  -1   1  13    1.02    3.19
  -1   1  13   14.08    2.40
   1  -1 -13   11.52    2.91
   1  -1 -12   26.64    2.56
  -1   1  12   19.04    2.57
   1  -1 -12   15.27    2.96
   1  -1 -11  672.73   12.71
  -1   1  11  605.63   13.77
   1  -1 -11  609.74   17.12
   1  -1 -10    2.36    1.04
  -1   1  10    6.75    2.33
  -1   1  10    0.18    0.88
   1  -1 -10    4.69    1.52
   1  -1  -9  199.23    6.89
  -1   1   9  211.42   11.34
  -1   1   9  190.93    7.41
   1  -1  -8  751.45   13.35
  -1   1   8  740.29   19.96
  -1   1   8  681.83   13.73
   1  -1  -8  794.27   16.96
   1  -1  -7 1726.23   19.37
  -1   1   7 1690.62   21.34
   1  -1  -6 2047.29   21.31
  -1   1   6 2056.74   23.64
   1  -1  -5    6.17    1.60
  -1   1   5    5.06    1.96
  -1   1   5    4.92    1.82
   1  -1  -5    0.18    0.97
   1  -1  -4  461.22   10.36
  -1   1   4  444.45   10.44
   1  -1  -3 6857.44   38.53
  -1   1   3 6190.84   38.99
   1  -1  -2  158.17    6.14
   1  -1  -2  203.66    4.89
  -1   1   2  167.13    6.22
  -1   1   2  166.41    4.51
   1  -1  -2  210.07    6.20
  -1   1   1 1120.66   15.78
   1  -1  -1 1207.13   17.08
  -1   1   1 1225.33    9.61
  -1   1   1 1235.26   10.24
   1  -1   0  355.87    5.02
  -1   1   0  340.51    8.64
  -1   1   0  294.13    4.86
   1  -1   1  334.18    5.39
  -1   1  -1  295.45    7.72
   1  -1   1  319.83    8.52
   1  -1   2  472.79    7.61
  -1   1  -2   -1.10    1.03
   1  -1   2   11.84    1.77
  -1   1  -2  348.47    5.82
   1  -1   3 1841.61   17.76
  -1   1  -3 1701.30   14.49
  -1   1  -4 2744.51   22.02
   1  -1   4 2894.52   25.20
   1  -1   5  102.73    5.96
  -1   1  -5  120.26    4.74
   1  -1   6  220.57    9.04
  -1   1  -6  252.61    6.77
   1  -1   6  278.95    8.10
  -1   1  -6  275.30    7.86
   1  -1   7    8.62    1.42
  -1   1  -7    6.35    1.32
   1  -1   7    5.49    2.14
  -1   1  -7    0.85    1.23
   1  -1   8   27.71    3.64
  -1   1  -8   27.69    2.50
  -1   1  -8   22.75    2.84
   1  -1   8   25.75    2.54
   1  -1   9   38.72    4.68
  -1   1  -9   50.22    3.29
  -1   1  -9   36.25    3.67
   1  -1   9   49.70    3.66
   1  -1  10   14.18    3.44
  -1   1 -10   14.14    1.81
  -1   1 -10   13.45    2.16
   1  -1  10   21.62    2.46
   1  -1  11   25.44    4.50
  -1   1 -11   30.15    2.65
  -1   1 -11   23.56    3.32
   1  -1  11   32.00    3.07
   1  -1  12   14.95    3.89
  -1   1 -12   10.40    1.61
  -1   1 -12    6.63    1.60
   1  -1  12   10.63    1.98
   1  -1  13   25.91    4.75
  -1   1 -13   23.40    2.56
   1  -1  13   18.30    2.63
  -1   1 -13   12.98    2.58
   1  -1  14   27.40    5.10
  -1   1 -14   23.42    2.66
  -1   1 -14   21.39    3.25
   1  -1  15  313.45   16.41
  -1   1 -15  323.82   10.17
  -1   1 -15  355.06   13.42
   1  -1  16   20.35    4.44
  -1   1 -16   18.16    2.62
   1  -1  16    4.77    2.30
  -1   1 -16   13.52    3.07
   1  -1  17    2.29    2.99
  -1   1 -17    6.34    2.06
  -1   1 -17   -0.90    1.89
   1  -1  17    1.06    1.94
  -1   1 -18    3.80    1.58
  -1   1 -18    7.30    2.17
   1  -1  19  276.80   17.25
  -1   1 -19  231.38    9.98
  -1   1 -19  294.26   13.88
  -1   1 -20    9.19    2.93
  -1   1 -20    4.29    3.10
   1  -1  20    4.49    2.36
  -1   1 -21    4.56    1.92
   1  -1  21    0.72    2.70
  -1   1 -22    4.84    2.16
   1  -1  22  127.39   12.83
  -1   1 -23   -0.67    1.72
   1  -1  23   14.22    5.38
  -1   1 -24   11.20    3.52
   1  -1  24   14.17    6.01
  -1   1 -25   -2.42    2.21
   1  -1  25   -3.78    6.56
  -1   1 -26   10.42    4.24
   1  -1  26   16.92    8.24
   1  -1  27    5.59    7.35
  -1   1 -28    3.64    3.75
   1  -1  28   35.11   10.51
  -1   1 -29   38.51    7.80
   1  -1  29    1.42    8.23
   1  -1  30   -4.89    9.14
  -1   1 -30    5.37    5.12
   1  -1  31   13.92   11.85
  -1   1 -31   -3.94    5.54
   1  -1  32   40.73   15.92
  -1   1 -32    9.26    8.15
  -1   0  31    1.42   12.69
   1   0 -31    5.54    8.01
  -1   0  30   13.66   12.02
   1   0 -30   -2.16    6.10
  -1   0  29   14.76   11.22
   1   0 -29   16.99    7.79
  -1   0  28   -5.04    8.59
   1   0 -28    3.60    4.95
  -1   0  27   -0.14    8.65
   1   0 -27   27.35    6.80
  -1   0  26    8.07    7.33
   1   0 -26   -3.97    4.40
  -1   0  25   -3.25    6.56
   1   0 -25    2.50    3.81
  -1   0  24   -0.25    6.30
   1   0 -24    0.14    3.25
  -1   0  23   61.73   10.98
   1   0 -23   50.67    6.95
   1   0 -22   34.38    6.02
  -1   0  22   26.47    7.67
  -1   0  21   11.39    5.33
  -1   0  20    9.11    4.25
  -1   0  20    1.30    3.44
   1   0 -20    7.74    2.99
   1   0 -19  125.04    9.86
  -1   0  19  111.82   12.35
  -1   0  19  127.83    7.08
   1   0 -18  136.18   10.11
  -1   0  18  134.67   13.32
  -1   0  18  131.44    6.97
  -1   0  17  255.94   17.67
   1   0 -17  273.75   13.96
  -1   0  17  255.02    9.48
   1   0 -17  301.38   10.29
   1   0 -16   16.99    3.42
  -1   0  16   17.73    4.72
  -1   0  16   13.88    2.16
   1   0 -16   12.42    2.09
   1   0 -15   14.99    3.05
  -1   0  15   27.02    5.53
  -1   0  15   17.74    2.32
   1   0 -15   20.80    2.40
   1   0 -14    6.26    1.93
  -1   0  14    7.35    3.70
  -1   0  14    4.38    1.24
   1   0 -14    6.76    1.35
   1   0 -13  220.25   11.05
  -1   0  13  222.79   14.85
  -1   0  13  216.22    7.93
   1   0 -13  228.78    7.85
   1   0 -12  145.90    8.76
  -1   0  12  121.66   10.73
  -1   0  12  130.83    5.91
   1   0 -12  130.43    5.79
   1   0 -11  528.59   16.09
  -1   0  11  470.44   19.42
  -1   0  11  491.55   11.00
   1   0 -11  490.84   10.84
   1   0 -10   52.97    4.93
  -1   0  10   50.58    6.24
  -1   0  10   42.34    3.17
   1   0 -10   50.39    3.47
  -1   0   9  254.29   12.86
  -1   0   9  279.56    7.73
   1   0  -9  255.37    7.23
   1   0  -8   47.27    4.36
  -1   0   8   72.36    6.66
  -1   0   8   54.50    3.40
   1   0  -8   62.10    3.63
  -1   0   7  436.47   15.06
  -1   0   7  409.56    8.48
   1   0  -7  452.21    8.95
   1   0  -6   -0.53    1.10
  -1   0   6  205.01   10.00
  -1   0   6  524.22    9.46
   1   0  -6  571.80   10.14
   1   0  -5 2267.75   20.07
  -1   0   5   49.52    4.39
  -1   0   5 2280.26   19.38
   1   0  -4    4.64    1.36
  -1   0   4   -1.28    1.31
   1   0  -4    1.05    0.98
  -1   0   4    3.46    1.18
   1   0  -3  530.44    8.55
  -1   0   3  500.36    8.39
   1   0  -2   18.08    1.78
  -1   0   2    0.57    0.32
  -1   0   1   84.21    3.40
   1   0  -1   48.67    2.51
   1   0   0  254.20    4.81
   1   0   0  261.15    5.95
   1   0   1 2425.34   15.14
  -1   0  -1 2490.34   17.20
  -1   0  -2 1164.09   11.54
   1   0   2 1274.98   12.72
   1   0   3  575.07    9.56
  -1   0  -3  374.23    7.23
   1   0   4   22.50    2.31
   1   0   4   28.24    2.01
   1   0   5   21.66    3.16
  -1   0  -5   33.20    2.20
   1   0   5   33.54    2.16
  -1   0  -6  783.21   10.60
  -1   0  -6  796.24   13.00
   1   0   6  699.71    9.69
   1   0   7   20.80    3.68
  -1   0  -7   34.50    2.38
   1   0   7   20.38    1.70
   1   0   8 1029.40   21.92
  -1   0  -8 1059.45   13.54
   1   0   8 1096.49   12.71
  -1   0  -9   72.00    5.04
   1   0   9   57.55    5.59
   1   0   9   51.52    2.86
   1   0  10  140.39    9.29
   1   0  10  150.10    5.14
   1   0  10  172.17    5.92
  -1   0 -10  148.58    7.56
   1   0  11   94.10    7.98
   1   0  11   66.68    3.66
   1   0  11   78.16    4.14
  -1   0 -11   72.10    5.54
   1   0  12   32.52    5.15
   1   0  12   27.18    2.59
  -1   0 -12   21.08    3.25
   1   0  12   17.74    2.12
   1   0  13    6.30    1.37
   1   0  13    2.97    1.45
   1   0  13    3.44    1.86
  -1   0 -13    1.66    1.27
   1   0  14   71.05    4.36
  -1   0 -14   74.89    6.44
   1   0  14   73.35    7.69
   1   0  15   72.47    4.52
  -1   0 -15   81.68    6.69
   1   0  15   86.79    8.63
   1   0  16  106.77   10.00
   1   0  16  106.96    5.71
  -1   0 -16  111.04    8.09
   1   0  17   35.65    5.96
  -1   0 -17   36.84    4.79
  -1   0 -18    0.18    1.03
   1   0  19   41.79    6.38
  -1   0 -19   45.12    5.58
  -1   0 -19   33.47    3.73
  -1   0 -20   50.17    4.70
  -1   0 -20   55.79    6.38
  -1   0 -21   17.01    3.31
   1   0  21   11.60    3.95
   1   0  22   14.23    4.92
  -1   0 -22   14.53    3.65
  -1   0 -22    9.96    2.56
  -1   0 -23    7.61    2.66
   1   0  23   11.56    5.09
  -1   0 -24    8.36    2.56
   1   0  24    9.76    5.34
  -1   0 -25   23.41    5.00
   1   0  25   24.50    7.43
  -1   0 -26   21.13    5.18
   1   0  26   34.24    8.82
  -1   0 -27   12.36    5.01
   1   0  27   11.13    7.16
  -1   0 -28   11.60    4.75
   1   0  28    0.27    7.42
  -1   0 -29   24.11    6.11
   1   0  29   10.61    8.12
  -1   0 -30   -3.80    4.48
   1   0  30    2.66    8.44
  -1   0 -31    7.60    6.43
   1   0  31   12.47   10.40
  -1   0 -32    4.44    6.90
   1   0  32   -9.57   12.30
   1   1 -31   -4.49    8.28
   1   1 -30  533.69   26.23
  -1  -1  30   10.06   10.95
  -1  -1  29    9.55    9.47
   1   1 -29   -0.82    5.74
   1   1 -28    5.45    5.63
  -1  -1  27    3.25    7.57
   1   1 -27    3.00    4.78
  -1  -1  26    1.23    7.19
   1   1 -26   -0.62    4.48
  -1  -1  25   12.45    7.42
   1   1 -25   21.04    5.50
  -1  -1  24  100.59   13.77
   1   1 -24   77.45    8.74
   1   1 -23    2.21    2.57
  -1  -1  23   -5.42    4.86
   1   1 -22   12.91    3.92
  -1  -1  22   23.86    7.40
   1   1 -21   34.84    5.43
  -1  -1  21   14.53    5.62
  -1  -1  20   -6.65    4.30
   1   1 -20    0.89    1.96
  -1  -1  19   40.43    7.60
   1   1 -19   37.53    5.18
  -1  -1  18  229.66   17.51
   1   1 -18  188.69   11.17
   1   1 -18  216.29    9.06
   1   1 -17   40.19    4.93
  -1  -1  17   47.54    7.79
  -1  -1  17   48.80    3.55
   1   1 -17   49.56    4.24
   1   1 -16   89.87    7.12
   1   1 -16  108.24    6.09
  -1  -1  16  114.74   11.80
  -1  -1  16   88.88    4.71
   1   1 -15   80.57    6.57
   1   1 -15   79.48    5.20
  -1  -1  15  101.06   10.81
  -1  -1  15   79.60    4.38
   1   1 -14    4.06    1.39
   1   1 -14    5.42    1.52
  -1  -1  14    6.13    2.73
  -1  -1  14    1.76    0.84
   1   1 -13    0.92    1.07
   1   1 -13    1.22    1.30
  -1  -1  13   -0.39    0.51
   1   1 -12   -1.69    1.09
   1   1 -12   -0.48    1.19
  -1  -1  12    2.29    2.47
  -1  -1  12    2.80    0.74
   1   1 -11   96.94    6.37
   1   1 -11  141.79    6.19
  -1  -1  11  133.50   10.78
  -1  -1  11  129.91    4.82
   1   1 -10   84.11    5.63
   1   1 -10   98.33    4.94
  -1  -1  10  102.94    3.99
  -1  -1  10  105.66    9.19
   1   1  -9 1189.05   16.74
  -1  -1   9 1172.52   28.99
   1   1  -8  935.96   14.64
  -1  -1   8  943.49   24.69
  -1  -1   8 1001.36   11.17
   1   1  -7   18.11    2.15
  -1  -1   7   34.49    5.01
  -1  -1   7   29.72    1.86
   1   1  -7   31.00    2.88
  -1  -1   6 1245.84   25.03
  -1  -1   6 1176.65   10.19
   1   1  -6 1216.13   15.37
   1   1  -5 4419.32   28.06
  -1  -1   5 4462.72   17.76
  -1  -1   4   54.96    4.48
   1   1  -4   55.31    3.06
   1   1  -3    6.34    1.31
   1   1  -3    2.97    0.88
  -1  -1   3    5.42    1.69
   1   1  -2  421.37    7.40
   1   1  -2  467.67    7.03
  -1  -1   1  222.19    5.48
   1   1  -1  182.87    3.46
   1   1   0    8.97    0.96
   1   1   0    5.73    0.76
   1   1   0   17.25    0.96
  -1  -1   0   15.59    1.01
   1   1   1   77.18    2.50
   1   1   1  129.63    3.62
  -1  -1  -2    2.70    0.82
  -1  -1  -2   75.36    2.26
   1   1   2   70.20    2.18
   1   1   2   40.12    1.89
   1   1   2   24.01    1.78
   1   1   3   19.16    1.74
   1   1   3   17.68    1.43
   1   1   4  241.08    6.75
   1   1   4  339.87    6.17
   1   1   5 1264.98   17.93
   1   1   5 1850.69   15.28
   1   1   6  710.16   14.43
   1   1   6  780.70   10.76
  -1  -1  -6  682.74   12.46
   1   1   7   61.72    5.44
  -1  -1  -7   71.15    4.55
   1   1   8  218.00   10.02
   1   1   8  173.79    5.61
  -1  -1  -8  186.36    7.77
   1   1   9   41.14    4.97
   1   1   9   52.97    3.28
  -1  -1  -9   37.43    3.91
   1   1  10  169.41    9.82
   1   1  10  187.76    6.43
   1   1  11   93.70    7.98
  -1  -1 -11   63.45    5.85
   1   1  11   71.52    4.11
   1   1  12  136.09    9.61
  -1  -1 -12  128.25    8.49
   1   1  12  110.95    5.22
   1   1  13   66.85    7.09
  -1  -1 -13   61.15    6.33
   1   1  13   62.38    4.07
   1   1  14  146.21   10.64
  -1  -1 -14  133.77    9.12
   1   1  14  129.06    6.02
   1   1  15   99.42    9.27
   1   1  15   88.50    5.16
   1   1  16    8.33    1.63
   1   1  16    9.92    3.78
  -1  -1 -16   11.77    3.34
   1   1  17  167.61   12.70
   1   1  17  141.61    7.10
  -1  -1 -17  168.15   10.89
  -1  -1 -18    2.29    2.47
   1   1  18    7.30    1.67
   1   1  19   12.21    2.19
   1   1  19   15.91    4.31
  -1  -1 -19    9.08    3.13
   1   1  20   52.67    7.72
  -1  -1 -20   58.27    6.95
   1   1  20   57.17    4.84
   1   1  21   20.11    3.06
  -1  -1 -21   18.04    3.99
   1   1  21    7.24    3.56
   1   1  22   15.65    2.86
   1   1  22   14.71    5.07
  -1  -1 -22   11.64    3.14
   1   1  23   42.40    8.21
   1   1  23   29.35    3.76
  -1  -1 -23   39.96    6.05
   1   1  24   -0.96    2.53
  -1  -1 -24   -2.97    1.92
   1   1  25   -1.50    4.78
  -1  -1 -25    8.07    3.14
   1   1  26   11.19    6.69
  -1  -1 -26   18.60    4.85
   1   1  27   -3.99    7.05
  -1  -1 -27   -2.35    3.41
   1   1  28    2.69    7.14
  -1  -1 -28    2.75    5.03
   1   1  29   29.16   10.33
  -1  -1 -29   59.46    8.89
   1   1  30   15.57   10.16
  -1  -1 -30   16.61    6.08
   1   1  31   22.86   11.34
  -1  -1 -31   -4.60    4.49
   1   1  32    4.28   12.30
  -1  -1 -32    1.75    6.24
   1   1  33   13.84   16.44
  -1  -2  31   -1.90   13.59
   1   2 -31   -1.18   10.00
  -1  -2  30   -9.84   11.46
   1   2 -30   14.71    8.22
  -1  -2  29   -7.67    9.59
   1   2 -29    0.19    6.03
  -1  -2  28   29.76   10.90
   1   2 -28    1.01    5.52
  -1  -2  27   -4.41    8.25
   1   2 -27    1.30    5.58
  -1  -2  26    4.46    8.31
   1   2 -26   -0.08    4.78
  -1  -2  25    4.17    7.49
   1   2 -25    1.70    4.45
  -1  -2  24    8.62    7.56
   1   2 -24    5.79    4.12
  -1  -2  23    1.04    5.97
   1   2 -23    1.43    2.57
  -1  -2  22   21.75    7.26
   1   2 -22   23.92    5.16
  -1  -2  21    0.93    4.15
   1   2 -21   12.12    3.72
  -1  -2  20    0.33    3.72
   1   2 -20   -2.43    2.35
  -1  -2  19   -1.67    2.17
   1   2 -19   13.49    3.34
  -1  -2  18  335.96   21.21
   1   2 -18  289.57   13.94
   1   2 -18  297.62   11.54
  -1  -2  17   28.08    6.06
   1   2 -17   21.29    3.39
   1   2 -17   16.76    2.70
  -1  -2  16   26.14    5.82
   1   2 -16   16.28    3.37
   1   2 -16   30.22    3.44
  -1  -2  15   20.71    5.24
   1   2 -15   10.77    2.75
   1   2 -15    9.64    2.03
   1   2 -14  289.73   12.35
  -1  -2  14  363.53   20.30
  -1  -2  14  306.66    7.26
   1   2 -14  319.90   10.67
   1   2 -13  304.89   12.24
  -1  -2  13  292.78   17.40
  -1  -2  13  285.75    6.63
   1   2 -13  273.95    9.69
   1   2 -12  156.40    8.44
  -1  -2  12  139.09   11.33
  -1  -2  12  135.93    4.30
   1   2 -12  112.63    6.07
   1   2 -11    7.94    2.25
  -1  -2  11   15.67    3.97
  -1  -2  11   10.75    1.16
   1   2 -11   13.62    2.34
   1   2 -10   23.90    3.39
  -1  -2  10   17.39    3.92
  -1  -2  10   22.55    1.50
   1   2 -10   13.04    2.10
   1   2  -9  704.30   14.23
   1   2  -9  732.56   16.37
  -1  -2   9  668.44   22.10
   1   2  -8   32.77    3.20
   1   2  -8   21.73    2.79
  -1  -2   8   30.26    5.20
   1   2  -7  572.49   12.38
  -1  -2   7  557.76   18.72
   1   2  -6 1065.25   16.30
   1   2  -6 1048.11   17.14
  -1  -2   5    2.60    2.31
   1   2  -5    0.35    1.04
   1   2  -5    4.27    1.18
  -1  -2   4  194.75    8.43
   1   2  -4  189.66    6.45
  -1  -2   3 9981.64   52.30
   1   2  -3 9020.22   42.50
  -1  -2   2 2322.45   22.65
   1   2  -2 2176.61   19.75
  -1  -2   1  273.04    6.82
   1   2  -1  268.48    3.80
   1   2  -1  252.51    6.52
   1   2   0  252.60    6.07
   1   2   0   19.27    1.54
   1   2   1   17.37    1.64
   1   2   1   24.19    1.63
   1   2   1   98.69    3.29
   1   2   1   83.95    3.08
   1   2   2 1373.64   12.16
   1   2   2  255.80    5.30
   1   2   2 1392.87   12.39
   1   2   3  326.08    5.44
   1   2   3  365.87    7.12
   1   2   3  305.98    6.57
  -1  -2  -4    0.45    1.39
   1   2   4    7.40    1.38
   1   2   4    9.83    1.03
  -1  -2  -4    9.62    1.54
   1   2   4    4.26    1.21
  -1  -2  -5 9607.36   27.12
   1   2   5 9999.00   42.05
   1   2   6   71.27    4.45
   1   2   6   68.52    3.94
   1   2   7   16.47    2.51
  -1  -2  -7    5.99    2.01
   1   2   7   10.17    1.90
   1   2   8  160.43    7.73
  -1  -2  -8  288.70   10.66
  -1  -2  -9   37.75    3.89
   1   2   9   22.00    2.61
   1   2  10    2.86    1.09
   1   2  10    0.04    1.54
  -1  -2 -11  754.43   18.58
   1   2  11  663.90   14.29
  -1  -2 -12   64.12    5.83
   1   2  12   90.74    5.58
   1   2  13   55.18    6.37
  -1  -2 -13   61.72    5.96
   1   2  13   43.05    3.88
  -1  -2 -14    0.29    1.75
   1   2  14    7.82    1.70
   1   2  15  119.04    9.85
  -1  -2 -15  123.21    9.02
   1   2  15  108.37    6.37
   1   2  16   91.74    5.97
  -1  -2 -16   83.96    7.59
  -1  -2 -17    5.58    1.92
   1   2  17   10.01    2.06
   1   2  18   29.58    5.17
   1   2  18   19.75    2.81
  -1  -2 -18   27.95    5.36
  -1  -2 -19    0.31    1.95
   1   2  19    1.62    2.31
   1   2  20   26.55    5.93
  -1  -2 -20   12.61    3.55
   1   2  20   18.37    2.80
   1   2  21    0.06    0.92
   1   2  22   40.06    7.73
   1   2  22   31.12    3.73
   1   2  23  148.07   14.69
  -1  -2 -23  127.59   11.29
   1   2  23  104.02    7.29
   1   2  24   50.14    9.34
  -1  -2 -24   47.08    6.92
   1   2  24   43.23    5.05
   1   2  25    5.73    2.91
  -1  -2 -25   12.86    4.04
  -1  -2 -26    1.67    3.19
   1   2  26    9.43    4.27
   1   2  26   -4.62    6.03
   1   2  27   -4.34    7.08
  -1  -2 -27   -4.61    4.09
   1   2  28   39.66   10.73
  -1  -2 -28   28.25    6.81
   1   2  29   28.39   10.52
  -1  -2 -29   60.94    9.45
   1   2  30   -3.38    8.27
  -1  -2 -30    0.65    4.14
   1   2  31   19.53   10.07
  -1  -2 -31   -1.86    5.24
   1   2  32    1.52   10.66
  -1  -2 -32   -7.42    6.78
   1   2  33  -14.37   14.97
  -1  -3  30   15.49   11.58
   1   3 -30    6.79    9.15
   1   3 -29   11.30    8.17
  -1  -3  28   -0.30    7.58
  -1  -3  27    3.20    8.03
   1   3 -27    3.22    6.25
  -1  -3  26   20.67    9.44
   1   3 -26    1.84    4.51
  -1  -3  25    4.75    8.18
   1   3 -25    2.95    4.17
   1   3 -24   30.85    6.63
  -1  -3  24   51.60   11.07
   1   3 -23   27.05    5.94
  -1  -3  23   33.38    9.12
   1   3 -22   25.39    5.57
  -1  -3  22   15.66    6.83
  -1  -3  21   32.21    7.74
   1   3 -21   46.88    6.78
  -1  -3  20   53.58    9.21
   1   3 -20   51.29    6.66
  -1  -3  19  118.66   13.13
   1   3 -19  134.88   10.36
   1   3 -18   19.10    3.96
  -1  -3  18   18.66    5.16
   1   3 -17  159.74    8.81
  -1  -3  17  183.03   15.23
   1   3 -16   15.71    2.50
  -1  -3  16   21.50    5.15
   1   3 -16   23.62    4.02
  -1  -3  15    2.01    3.36
   1   3 -15    7.58    1.76
   1   3 -15    6.71    2.40
   1   3 -14   28.94    3.60
  -1  -3  14   25.68    5.61
   1   3 -14   34.19    4.64
   1   3 -13    1.20    1.87
   1   3 -13   -0.13    1.63
   1   3 -12  100.96    6.31
   1   3 -12  113.92    7.85
   1   3 -11   94.29    5.92
  -1  -3  11   95.30    9.23
   1   3 -11  121.91    7.98
   1   3 -10   85.85    5.52
  -1  -3  10   81.53    8.28
   1   3  -9  149.53    7.29
  -1  -3   9  139.35   10.50
   1   3  -9   85.15    6.14
   1   3  -9   71.45    2.81
  -1  -3   8   63.17    6.81
   1   3  -8   56.11    4.36
  -1  -3   7  244.21   12.71
   1   3  -7  222.58    8.88
   1   3  -7  219.21    8.31
  -1  -3   6   95.87    7.59
   1   3  -6  105.07    5.65
   1   3  -6   80.38    4.98
  -1  -3   5  446.81   14.96
   1   3  -5  471.45   11.63
   1   3  -5  425.94   10.97
   1   3  -4  157.52    6.10
  -1  -3   4  188.59    8.95
   1   3  -4  157.08    3.00
   1   3  -3  712.10   12.24
  -1  -3   3  684.77   14.76
   1   3  -3  675.97    6.92
   1   3  -3  633.94   12.74
  -1  -3   2 1786.84   21.73
   1   3  -2 1831.15   12.83
   1   3  -2 1670.74   20.15
   1   3  -1  305.60    7.53
  -1  -3   1  333.23    8.43
   1   3  -1  364.21    6.34
   1   3  -1  295.02    8.17
   1   3   0  725.26   11.32
   1   3   0  668.43   11.81
   1   3   0  690.53    9.47
   1   3   1 1629.15   16.40
   1   3   1 1664.63   15.79
   1   3   1 1589.13   14.15
   1   3   2   91.24    3.91
   1   3   2  103.31    4.29
   1   3   2   91.58    3.33
   1   3   3 1513.64   16.12
   1   3   3 1581.25   13.87
   1   3   4 1690.90   16.52
   1   3   4 1631.23   16.84
   1   3   4 1591.95   18.56
  -1  -3  -5   20.44    1.97
  -1  -3  -5    7.43    2.26
   1   3   5   28.36    2.46
  -1  -3  -5   27.39    2.80
   1   3   5   18.65    2.45
  -1  -3  -6  263.20    6.93
   1   3   6  296.83    8.19
  -1  -3  -6  263.57    8.74
   1   3   6  251.76    8.20
   1   3   7  169.23    6.72
   1   3   7  201.45    7.63
  -1  -3  -7  174.38    5.60
   1   3   8  364.21   10.81
   1   3   8  336.74   10.18
  -1  -3  -8  336.93    7.44
   1   3   9   74.51    5.42
   1   3   9   68.81    4.86
  -1  -3  -9   71.19    3.21
   1   3  10  752.45   17.60
   1   3  10  799.13   17.13
  -1  -3 -10  733.39    9.20
   1   3  11  517.74   15.83
   1   3  11  543.61   14.80
  -1  -3 -11  547.12   16.88
   1   3  12  589.06   14.54
  -1  -3 -12  549.78   17.23
   1   3  13   92.65    7.86
   1   3  13   74.61    5.39
  -1  -3 -13   70.85    6.57
   1   3  14   27.32    4.65
   1   3  14   29.37    3.57
  -1  -3 -14   24.47    4.52
   1   3  15   29.67    4.84
  -1  -3 -15   34.25    4.88
   1   3  16   60.37    7.29
   1   3  16   63.69    5.40
  -1  -3 -16   62.22    6.64
   1   3  17   97.76    9.74
  -1  -3 -17  103.28    8.82
   1   3  17   89.86    6.55
   1   3  18   30.12    3.98
  -1  -3 -18   28.75    4.78
   1   3  18   13.51    4.41
   1   3  19   18.86    3.10
  -1  -3 -19   24.47    4.83
   1   3  20   49.53    5.29
  -1  -3 -20   35.90    5.75
   1   3  21   -1.92    1.14
  -1  -3 -21    1.54    2.88
   1   3  21    0.37    4.76
  -1  -3 -22    0.63    0.84
   1   3  22   -0.49    5.28
   1   3  23    9.98    2.24
  -1  -3 -23    2.71    1.84
   1   3  23    5.55    4.95
   1   3  24   18.10    3.20
  -1  -3 -24   27.32    5.72
   1   3  24   12.84    6.45
   1   3  25   10.18    2.58
  -1  -3 -25    7.90    3.68
   1   3  26   -0.97    1.98
  -1  -3 -26    6.39    4.04
   1   3  26   -3.89    5.97
   1   3  27   21.38    4.52
   1   3  27   28.96    8.78
  -1  -3 -27   30.60    7.19
   1   3  28   32.87    9.18
  -1  -3 -28   20.06    6.47
   1   3  29    4.34    7.04
  -1  -3 -29   10.69    6.54
   1   3  30   16.26    8.73
  -1  -3 -30   44.11    9.01
  -1  -3 -31    8.70    6.71
  -1  -3 -32   -3.68    6.69
   1   3  33   -3.12   13.50
  -1  -4  30    5.31   13.37
   1   4 -30    8.16   10.39
  -1  -4  29   -9.33   12.05
   1   4 -29    8.46    8.17
  -1  -4  28   14.46   10.60
   1   4 -28   -1.01    6.46
  -1  -4  27   35.21   11.47
   1   4 -27   -2.19    6.05
  -1  -4  26   10.65    8.15
   1   4 -26    5.03    5.40
  -1  -4  25    1.37    8.01
   1   4 -25    5.84    5.53
  -1  -4  24   -8.53    7.94
  -1  -4  23    4.23    7.05
   1   4 -23   -1.69    4.14
  -1  -4  22    6.16    6.67
   1   4 -22   -0.21    3.08
   1   4 -21   43.21    6.57
  -1  -4  21   44.59    9.30
  -1  -4  20   -1.81    3.99
  -1  -4  20   -1.55    4.30
   1   4 -20    2.75    2.96
  -1  -4  19   55.53    9.30
   1   4 -19   52.74    6.61
  -1  -4  18   42.61    7.65
   1   4 -18   51.87    6.33
  -1  -4  18   43.36    5.32
   1   4 -17  305.84   14.56
  -1  -4  17  256.82   18.30
  -1  -4  16    7.13    2.61
  -1  -4  16    1.39    2.03
  -1  -4  15   42.27    4.59
   1   4 -15   57.80    5.86
  -1  -4  15   69.20    9.30
  -1  -4  14   96.84    6.63
  -1  -4  14  118.13   12.12
   1   4 -14   91.86    7.23
  -1  -4  13   -3.44    2.87
   1   4 -13   -0.04    1.27
  -1  -4  13   -0.60    1.23
  -1  -4  12   39.52    6.34
   1   4 -12   34.62    4.30
  -1  -4  11   47.97    6.55
   1   4 -11   62.57    5.70
   1   4 -10  214.88    9.76
  -1  -4  10  185.30   12.42
   1   4 -10  179.86    8.62
   1   4  -9  388.62   12.98
  -1  -4   9  361.42   16.64
   1   4  -9  361.79   12.02
   1   4  -8 1462.63   24.30
  -1  -4   8 1453.56   32.20
   1   4  -8 1516.76   24.16
   1   4  -7  244.44    9.42
  -1  -4   7  220.12   12.12
   1   4  -7  131.20    3.87
   1   4  -7  162.50    7.81
   1   4  -6   26.11    3.45
  -1  -4   6   41.04    5.20
   1   4  -6   29.82    1.97
   1   4  -5  398.13   11.18
  -1  -4   5  402.62   14.60
   1   4  -5  370.73    6.87
   1   4  -5  371.78   11.27
  -1  -4   4    2.27    1.41
   1   4  -4    2.78    1.53
   1   4  -3   38.55    2.35
  -1  -4   3   40.80    3.70
  -1  -4   3   31.86    3.46
   1   4  -3   35.08    3.38
   1   4  -2  706.88   10.48
  -1  -4   2  617.63   13.58
   1   4  -2  682.58   14.06
  -1  -4   2  661.76   14.34
   1   4  -1  174.17    5.38
  -1  -4   1  157.49    6.32
   1   4  -1  171.62    6.78
  -1  -4   1  151.14    7.12
   1   4   0   28.93    2.34
  -1  -4   0   20.94    2.14
   1   4   0   25.90    2.73
  -1  -4   0   15.08    2.55
   1   4   1  181.43    6.18
  -1  -4  -1  145.73    6.76
  -1  -4  -1  160.42    5.27
   1   4   2  487.11   10.61
   1   4   2  458.54   10.28
   1   4   2  430.23    7.46
  -1  -4  -3   35.43    3.44
   1   4   3   35.81    3.19
   1   4   3   48.33    3.57
   1   4   3   47.08    2.48
   1   4   4  100.11    4.89
  -1  -4  -4   73.60    4.70
   1   4   4   88.80    3.48
   1   4   5  711.11   10.95
   1   4   5  683.49   12.90
   1   4   5  649.83   13.87
  -1  -4  -6    5.77    1.74
  -1  -4  -6    0.18    2.19
   1   4   6    1.05    0.49
  -1  -4  -6    3.99    1.51
   1   4   6    2.92    1.19
  -1  -4  -7  165.13    6.90
  -1  -4  -7  141.28    8.99
   1   4   7  167.09    6.27
  -1  -4  -7  151.04    7.31
   1   4   7  186.92    8.06
  -1  -4  -8  106.92    5.40
  -1  -4  -8  103.96    7.71
  -1  -4  -8  118.50    6.95
   1   4   8  119.66    6.64
   1   4   9   87.82    5.27
  -1  -4  -9   79.28    4.55
   1   4   9   94.77    6.12
  -1  -4 -10 1482.46   18.89
   1   4  10 1539.54   24.61
  -1  -4 -11    6.83    1.39
  -1  -4 -11    1.48    1.84
   1   4  11    4.56    1.28
   1   4  11   10.33    2.59
   1   4  12  444.19   14.92
  -1  -4 -12  496.41   17.46
   1   4  12  448.25   14.06
   1   4  13   17.60    3.16
  -1  -4 -13   12.06    1.89
   1   4  13    7.62    2.33
  -1  -4 -13    9.17    3.03
   1   4  14   42.88    4.93
   1   4  14   43.59    4.88
   1   4  15  241.14   12.52
   1   4  15  247.27   11.07
  -1  -4 -15  273.65   14.27
   1   4  16   15.69    3.36
   1   4  16   11.86    2.35
  -1  -4 -16   18.72    4.31
   1   4  17   21.17    4.08
   1   4  17   21.21    3.30
  -1  -4 -17   16.71    3.97
   1   4  18    3.81    1.41
  -1  -4 -18    6.89    2.55
   1   4  19   95.12    9.67
  -1  -4 -19   95.85    8.76
   1   4  19   86.27    6.97
   1   4  20    6.26    1.74
  -1  -4 -20    4.29    2.37
   1   4  20    0.23    2.53
   1   4  21   18.92    3.51
   1   4  21   10.04    3.94
   1   4  22  125.26   12.06
  -1  -4 -22  109.29   10.46
   1   4  22   93.93    7.70
   1   4  23   11.90    2.83
   1   4  23   14.47    5.15
  -1  -4 -23   15.77    4.38
   1   4  24   58.32    9.04
  -1  -4 -24   56.89    8.43
   1   4  24   41.89    5.28
   1   4  25   -3.33    1.93
  -1  -4 -25    0.49    3.33
   1   4  25   -2.75    4.46
   1   4  26   -0.05    1.99
  -1  -4 -26   -1.40    3.83
   1   4  26   -1.75    4.71
   1   4  27    6.75    2.84
  -1  -4 -27   12.30    5.51
   1   4  28    2.63    2.86
   1   4  28    1.31    6.67
   1   4  29    5.14    4.57
   1   4  29    6.46    8.57
  -1  -4 -29   -4.14    5.42
   1   4  30   23.54    9.16
  -1  -4 -30   73.20   11.33
   1   4  31    8.84    9.64
  -1  -4 -31    0.47    6.76
  -1  -4 -32   20.87    9.57
   1   4  33   -2.43   14.81
  -1  -5  29    2.12   12.44
   1   5 -29   -4.17    9.07
  -1  -5  28    7.52   10.88
  -1  -5  27  -11.41    9.32
   1   5 -27   13.92    6.76
  -1  -5  26   16.91   10.49
   1   5 -26   12.20    6.20
  -1  -5  25    1.51    7.51
   1   5 -25   -3.27    4.78
  -1  -5  24  -11.05    8.29
   1   5 -24    2.43    4.26
  -1  -5  23    8.00    7.07
   1   5 -23    5.86    4.99
   1   5 -22   39.59    6.74
  -1  -5  22   51.17   10.68
  -1  -5  21    1.82    4.47
   1   5 -21   12.64    4.10
  -1  -5  20  112.60   13.54
   1   5 -20   97.37    9.13
   1   5 -19    2.86    2.55
  -1  -5  19    0.68    3.50
   1   5 -18    1.99    2.56
  -1  -5  18   -2.29    3.20
  -1  -5  17    1.48    3.65
   1   5 -17    5.11    2.30
  -1  -5  17    1.72    2.56
  -1  -5  16   11.72    3.98
   1   5 -16   15.99    3.45
  -1  -5  16   11.43    3.26
  -1  -5  15   72.30    7.01
   1   5 -15   84.70    7.25
  -1  -5  15   80.77    9.83
  -1  -5  14   17.52    3.47
   1   5 -14    8.26    2.34
  -1  -5  14   10.37    3.91
  -1  -5  13   16.31    3.28
  -1  -5  13   13.17    4.33
   1   5 -13    3.07    1.57
  -1  -5  12    5.95    1.51
   1   5 -12    7.38    2.44
  -1  -5  12    8.82    2.54
  -1  -5  11    6.59    3.15
   1   5 -11    3.62    1.52
  -1  -5  11    5.83    2.19
  -1  -5  10   -0.69    1.92
   1   5 -10    2.06    1.28
  -1  -5  10    1.31    1.70
   1   5  -9    3.96    1.97
  -1  -5   9    1.05    1.55
  -1  -5   9    7.13    2.82
   1   5  -9    3.52    1.57
  -1  -5   8  338.94   15.91
   1   5  -8  333.59   12.03
  -1  -5   8  359.86   13.06
  -1  -5   7  246.76   13.09
   1   5  -7  285.91   10.74
  -1  -5   7  244.65   10.65
   1   5  -6   83.61    4.13
  -1  -5   6  121.54    8.95
   1   5  -6  127.23    7.37
  -1  -5   6   98.65    6.78
   1   5  -5   53.97    3.38
  -1  -5   5   63.94    6.22
   1   5  -5   59.26    4.97
  -1  -5   5   77.97    5.93
   1   5  -4   17.19    2.00
  -1  -5   4   13.53    2.67
   1   5  -4   19.47    2.71
  -1  -5   4   10.42    2.21
   1   5  -3   -0.64    0.63
  -1  -5   3    4.91    1.41
   1   5  -3    2.89    1.47
  -1  -5   3    6.14    2.02
   1   5  -2  309.78    8.53
   1   5  -2  298.94   10.15
  -1  -5   2  310.78   11.77
   1   5  -1  232.72    7.44
  -1  -5   1  213.20    7.92
  -1  -5   1  205.77    9.68
   1   5   0  174.06    6.56
  -1  -5   0  160.47    8.43
  -1  -5   0  140.39    5.84
   1   5   0  180.97    7.49
   1   5   1    2.64    0.93
  -1  -5  -1    1.02    0.84
  -1  -5  -1    2.64    0.74
   1   5   1    6.21    1.55
   1   5   2   48.17    3.76
  -1  -5  -2   33.73    3.93
  -1  -5  -2   42.37    2.79
   1   5   2   45.68    3.71
  -1  -5  -3    3.43    1.33
   1   5   3    5.29    1.48
   1   5   3    6.58    1.60
   1   5   3    4.49    0.87
  -1  -5  -4  264.35   10.30
   1   5   4  209.95    7.91
   1   5   4  233.95    5.82
  -1  -5  -5  216.29    9.45
   1   5   5  215.83    5.77
  -1  -5  -6   30.43    3.57
   1   5   6   31.72    2.45
   1   5   6   35.63    3.29
   1   5   6   31.82    3.48
  -1  -5  -7  137.49    7.43
   1   5   7  161.79    5.94
  -1  -5  -7  147.21    7.82
   1   5   7  136.58    7.44
  -1  -5  -8  100.13    6.26
   1   5   8  110.91    5.22
  -1  -5  -8  106.86    6.95
   1   5   8  100.16    6.59
  -1  -5  -9  180.49    8.16
   1   5   9  192.70    7.59
  -1  -5  -9  166.56    9.01
   1   5   9  215.32    9.81
  -1  -5 -10  548.32   14.24
   1   5  10  592.33   14.15
  -1  -5 -10  533.21   16.85
   1   5  10  576.60   16.42
   1   5  11    7.42    1.57
  -1  -5 -11   -0.92    2.09
  -1  -5 -11    3.43    1.60
   1   5  11    4.46    2.01
   1   5  12  346.44   12.30
   1   5  12  366.95   13.49
   1   5  13    6.54    2.08
  -1  -5 -13    5.96    2.92
   1   5  13    2.92    1.41
   1   5  14   42.19    4.92
  -1  -5 -14   59.57    6.79
   1   5  14   56.64    5.68
   1   5  15   40.22    5.00
   1   5  15   35.56    4.50
   1   5  16  138.31    9.88
   1   5  16  149.57    9.57
   1   5  17   62.57    7.09
  -1  -5 -17   68.85    7.69
   1   5  17   61.77    6.40
   1   5  18   21.40    4.40
   1   5  18   18.79    3.38
  -1  -5 -18   24.31    4.76
  -1  -5 -19    9.93    3.36
   1   5  19   12.88    3.93
   1   5  19    1.66    1.12
   1   5  20   22.19    5.09
  -1  -5 -20    6.33    2.85
   1   5  20   14.72    3.14
   1   5  21   40.29    6.64
   1   5  21   41.09    5.18
  -1  -5 -21   37.77    6.39
   1   5  22    6.61    3.76
  -1  -5 -22    4.79    2.97
   1   5  23   29.46    6.47
   1   5  23   18.95    3.79
  -1  -5 -23   28.26    6.13
  -1  -5 -24   10.41    4.75
   1   5  24    6.55    4.85
   1   5  24    0.44    2.10
   1   5  25    3.44    3.14
  -1  -5 -25   20.00    6.27
   1   5  26   14.87    6.51
   1   5  26   13.59    3.87
  -1  -5 -26    7.73    6.39
   1   5  27    8.39    6.60
   1   5  27   -0.90    3.61
  -1  -5 -27   15.69    6.27
   1   5  28   -1.87    6.99
   1   5  28    0.06    3.35
  -1  -5 -28   -0.12    5.23
   1   5  29    8.42    7.76
  -1  -5 -29    2.40    4.68
   1   5  30   -8.18    8.51
   1   5  30   12.22    5.83
   1   5  31   -8.10    9.48
  -1  -5 -31    9.28    9.13
   1   5  32   11.28   12.01
  -1  -5 -32   26.19   13.42
   1   5  33   34.75   16.93
   1   6 -28    8.46   10.57
  -1  -6  28   -5.53   11.12
   1   6 -27   34.74    9.18
  -1  -6  27   34.54   10.85
   1   6 -26   -4.99    6.28
  -1  -6  26   -4.25    9.10
   1   6 -25    0.17    5.48
  -1  -6  25   -7.36    8.28
   1   6 -24    3.09    4.83
  -1  -6  24   -5.50    7.76
   1   6 -23   19.41    5.97
  -1  -6  23    4.96    6.68
   1   6 -22   15.46    5.20
  -1  -6  22    1.65    6.69
  -1  -6  21   -6.40    6.49
   1   6 -21    8.94    4.31
   1   6 -20   26.42    5.47
  -1  -6  20   31.96    8.29
  -1  -6  19    9.29    3.33
   1   6 -19   23.39    5.02
  -1  -6  19   18.46    6.35
  -1  -6  18    2.75    2.81
   1   6 -18   -0.36    2.52
  -1  -6  17   -4.11    3.24
   1   6 -17    2.79    2.36
  -1  -6  17    4.11    5.05
  -1  -6  16   51.77    6.48
   1   6 -16   86.25    7.77
  -1  -6  16   75.51    9.89
  -1  -6  15   28.28    4.72
   1   6 -15   14.04    3.15
  -1  -6  15   20.27    5.29
  -1  -6  14  254.24   13.72
   1   6 -14  268.75   12.98
  -1  -6  14  256.06   17.16
  -1  -6  13  111.44    8.98
   1   6 -13   98.38    7.65
  -1  -6  13  116.35   11.59
  -1  -6  12   -2.90    3.03
   1   6 -12   -1.03    0.89
  -1  -6  12   -3.89    2.50
   1   6 -11   16.45    2.95
  -1  -6  11   12.67    3.82
  -1  -6  10    2.30    1.84
   1   6 -10    4.17    1.80
  -1  -6   9  433.15   18.82
   1   6  -9  509.48   16.03
  -1  -6   9  475.73   17.31
  -1  -6   8  143.34   10.43
   1   6  -8  156.43    9.03
  -1  -6   8  151.14    9.58
   1   6  -7  118.34    5.76
  -1  -6   7  130.47    9.65
   1   6  -7  196.50    9.62
  -1  -6   7  176.86   10.29
   1   6  -6   21.96    2.72
  -1  -6   6   25.51    4.09
   1   6  -6   24.03    3.42
  -1  -6   6   15.52    3.18
   1   6  -5   18.44    2.59
  -1  -6   5   19.61    3.70
   1   6  -5   22.64    3.44
  -1  -6   5   12.71    2.63
   1   6  -4   78.64    4.83
  -1  -6   4   88.00    7.00
   1   6  -4   81.09    6.07
  -1  -6   4   87.64    7.12
   1   6  -3  246.66    8.64
  -1  -6   3  269.00   11.31
   1   6  -3  265.62   10.53
  -1  -6   3  256.50   12.02
   1   6  -2  206.86    8.01
  -1  -6   2  192.26    8.80
   1   6  -2  228.92    9.41
  -1  -6   2  188.56   10.20
   1   6  -1  194.10    7.87
  -1  -6   1  175.05    7.67
   1   6  -1  182.62    8.37
  -1  -6   1  175.86    9.75
   1   6   0  107.19    5.87
  -1  -6   0   98.97    5.28
   1   6   0  109.45    6.37
  -1  -6   0  107.83    7.52
   1   6   1    4.75    1.44
  -1  -6  -1    5.78    1.59
   1   6   1   12.21    2.14
  -1  -6  -1    8.40    2.38
   1   6   2   51.56    4.30
  -1  -6  -2   37.28    2.81
   1   6   2   54.79    4.44
  -1  -6  -2   51.64    5.23
   1   6   3   15.97    2.52
  -1  -6  -3   15.67    2.89
  -1  -6  -3    8.98    1.37
   1   6   3   11.86    2.36
  -1  -6  -4  342.90   13.39
   1   6   4  372.75   11.43
   1   6   4  353.53   11.88
   1   6   4  320.11    7.09
   1   6   5   30.56    3.41
  -1  -6  -5   35.87    4.41
   1   6   5   39.59    2.54
  -1  -6  -6   17.81    3.12
   1   6   6    7.84    1.97
   1   6   6    6.33    2.15
   1   6   6    9.34    1.40
  -1  -6  -7   11.53    2.53
   1   6   7   17.22    1.92
   1   6   7   12.74    2.12
   1   6   7   20.24    3.06
  -1  -6  -8    2.95    1.56
  -1  -6  -8    3.03    2.67
  -1  -6  -8    0.30    1.33
   1   6   8    0.79    0.83
  -1  -6  -9  189.46    9.49
   1   6   9  194.57    7.27
  -1  -6  -9  193.22   10.11
   1   6   9  169.25    9.30
  -1  -6 -10   33.16    4.10
  -1  -6 -10   33.73    5.93
   1   6  10   29.83    3.08
  -1  -6 -10   27.54    4.23
   1   6  10   19.74    3.05
  -1  -6 -11  338.74   12.62
  -1  -6 -11  284.40   15.79
   1   6  11  356.98   11.56
  -1  -6 -11  303.68   13.81
   1   6  11  324.48   13.33
   1   6  12   14.81    2.64
  -1  -6 -12   20.52    4.81
   1   6  12   16.67    3.09
  -1  -6 -12   16.19    3.16
  -1  -6 -13   -0.30    2.91
   1   6  13   -2.09    1.49
   1   6  14  112.48    7.61
  -1  -6 -14  145.56   11.32
   1   6  14  137.76    9.03
   1   6  15   45.49    5.17
   1   6  15   33.71    4.69
  -1  -6 -16    0.07    2.56
   1   6  16    5.65    1.99
   1   6  17   30.85    5.02
  -1  -6 -17   27.32    5.80
   1   6  17   26.70    4.36
   1   6  18    3.83    3.72
  -1  -6 -18    1.02    1.14
   1   6  18    7.39    2.74
   1   6  19   23.48    5.10
   1   6  19   25.11    4.38
   1   6  20   38.47    6.42
   1   6  20   46.71    5.79
  -1  -6 -20   54.26    7.51
   1   6  21    0.99    4.24
  -1  -6 -21   -0.17    2.53
   1   6  22   19.75    5.59
   1   6  22   25.32    4.51
   1   6  23   -2.33    4.83
   1   6  23    7.97    3.24
  -1  -6 -23   10.84    4.78
   1   6  24   27.77    7.37
   1   6  24   26.11    5.03
   1   6  25   -0.09    6.37
   1   6  25   14.68    4.13
  -1  -6 -25    3.94    6.61
   1   6  26   16.80    4.67
  -1  -6 -26   23.00    7.22
   1   6  27    5.38    8.10
   1   6  27    5.77    4.86
  -1  -6 -27    7.25    6.07
   1   6  28    4.60    3.80
   1   6  29    2.34    3.82
  -1  -6 -29    3.32    5.83
   1   6  30   -0.71    3.90
  -1  -6 -30   35.37   10.83
   1   6  31   -4.49    4.69
  -1  -6 -31   16.53   10.76
   1   6  32   14.86    9.12
  -1  -7  27   26.79   13.00
   1   7 -26    5.89    7.69
  -1  -7  26   24.01   10.22
   1   7 -25    2.84    5.59
  -1  -7  25    5.22    7.65
   1   7 -24    7.60    6.82
  -1  -7  24    6.94    8.36
   1   7 -23    7.35    5.17
  -1  -7  23    6.63    8.60
   1   7 -22    6.95    4.75
  -1  -7  22   10.61    8.53
  -1  -7  21   -4.80    6.10
   1   7 -21   -3.90    3.81
  -1  -7  20    4.56    4.69
  -1  -7  20   -5.27    6.00
  -1  -7  19    1.45    4.34
   1   7 -19    1.00    2.90
  -1  -7  19    7.02    7.48
  -1  -7  18   -4.66    5.00
   1   7 -18    3.34    2.76
  -1  -7  18   -5.70    6.36
  -1  -7  17    5.32    3.50
   1   7 -17   -2.10    2.84
  -1  -7  17   10.11    4.88
  -1  -7  16   -0.86    2.45
   1   7 -16    6.02    2.63
   1   7 -15   18.45    3.82
  -1  -7  15   -0.71    2.09
  -1  -7  14    2.07    3.16
   1   7 -14    0.30    1.66
  -1  -7  14   -0.69    2.89
   1   7 -13   52.85    5.86
  -1  -7  13   72.44    8.98
  -1  -7  12    4.56    3.04
   1   7 -12    3.88    1.87
  -1  -7  12    4.42    2.19
  -1  -7  11  379.49   17.05
  -1  -7  11  351.78   18.87
  -1  -7  10   38.62    5.36
   1   7 -10   31.07    4.40
  -1  -7  10   26.70    5.03
  -1  -7   9  187.63   11.73
   1   7  -9  160.18    9.24
  -1  -7   9  178.23   12.33
  -1  -7   8   50.29    5.97
   1   7  -8   54.68    5.36
  -1  -7   8   46.50    5.91
  -1  -7   7   39.43    5.34
  -1  -7   7   49.60    5.88
   1   7  -7   27.60    3.86
   1   7  -6    2.58    2.85
  -1  -7   6   -3.67    2.08
   1   7  -6    3.49    1.45
  -1  -7   6    2.92    1.53
   1   7  -5    2.26    2.34
  -1  -7   5    3.00    1.87
   1   7  -5    1.53    1.28
   1   7  -4   50.82    4.50
  -1  -7   4   68.49    6.27
   1   7  -4   62.62    5.73
  -1  -7   4   81.75    7.43
   1   7  -3   64.74    5.07
  -1  -7   3   74.06    6.55
   1   7  -3   74.68    5.93
  -1  -7   3   76.41    7.04
   1   7  -2    0.71    1.48
  -1  -7   2    4.54    2.08
   1   7  -2    2.67    1.42
  -1  -7   2    1.84    0.83
   1   7  -1  234.55    9.77
  -1  -7   1  224.63    9.42
   1   7  -1  225.42    9.90
  -1  -7   1  220.80   11.76
   1   7   0   47.14    4.49
  -1  -7   0   58.38    4.53
   1   7   0   52.59    4.72
  -1  -7   0   55.20    5.97
   1   7   1   52.18    4.65
  -1  -7  -1   49.36    3.77
   1   7   1   54.56    4.86
  -1  -7  -1   65.45    6.47
   1   7   2   74.45    5.74
  -1  -7  -2   83.49    4.72
   1   7   2   79.50    5.74
  -1  -7  -2   96.12    7.81
   1   7   3   16.21    2.90
  -1  -7  -3   14.63    2.25
   1   7   3   13.53    2.52
  -1  -7  -3   14.01    2.97
   1   7   4   36.74    4.27
  -1  -7  -4   29.95    2.78
  -1  -7  -4   40.62    5.20
   1   7   4   33.76    3.79
  -1  -7  -5  360.38   14.94
   1   7   5  359.50   12.03
   1   7   5  399.47   14.08
   1   7   6   11.95    2.40
  -1  -7  -6   14.62    3.22
   1   7   6    3.93    1.56
  -1  -7  -7  100.91    7.85
   1   7   7   97.49    6.32
   1   7   7  117.66    7.99
   1   7   7   84.25    4.18
  -1  -7  -8  135.09    9.00
   1   7   8  117.42    5.03
   1   7   8  114.71    6.92
   1   7   8  148.42    9.05
  -1  -7  -9   -0.56    1.39
  -1  -7  -9    5.03    3.07
   1   7   9   -0.12    1.93
  -1  -7  -9    5.36    1.87
   1   7   9    6.83    2.23
  -1  -7 -10   -1.41    1.79
  -1  -7 -10    3.00    3.31
   1   7  10    0.44    1.97
  -1  -7 -10    3.65    1.54
   1   7  10   -1.47    1.07
  -1  -7 -11   76.16    6.67
  -1  -7 -11  102.57   10.59
   1   7  11   99.34    6.15
  -1  -7 -11   77.82    7.36
   1   7  11   78.35    6.98
  -1  -7 -12    1.66    2.29
  -1  -7 -12    5.35    4.03
   1   7  12    1.62    2.88
  -1  -7 -12    1.53    0.96
   1   7  12    3.02    1.42
   1   7  13    7.06    4.02
  -1  -7 -13   14.94    4.62
   1   7  14   38.91    5.15
  -1  -7 -14   51.84    7.20
   1   7  15    3.90    1.54
  -1  -7 -15   25.68    5.36
  -1  -7 -16    1.30    1.23
   1   7  17    8.00    2.46
  -1  -7 -17   12.78    3.41
   1   7  18   12.68    3.31
  -1  -7 -18   71.67    9.67
   1   7  19    5.60    2.52
  -1  -7 -19   14.37    4.15
   1   7  20   82.13    8.73
  -1  -7 -20   88.54   10.11
   1   7  21    5.10    2.68
  -1  -7 -21    0.71    3.59
   1   7  22   15.25    4.15
  -1  -7 -22   -3.19    3.86
   1   7  23    1.88    2.43
  -1  -7 -23    1.54    5.40
  -1  -7 -24    3.70    5.30
   1   7  25    7.57    4.06
  -1  -7 -25   -1.63    5.46
   1   7  26   25.52    5.62
  -1  -7 -26   31.91    8.09
   1   7  27    6.57    4.29
  -1  -7 -27   -5.85    5.27
   1   7  28   12.68    5.06
  -1  -7 -28    9.29    6.69
   1   7  29   11.68    4.91
  -1  -7 -29    2.82    6.81
   1   7  30    3.71    5.07
  -1  -7 -30   -2.84    9.42
   1   7  31   -3.37    6.65
   1   7  32    6.58    8.31
  -1  -8  25    2.05    9.75
   1   8 -25   12.25    8.85
  -1  -8  24    7.44    9.53
  -1  -8  23   16.79   10.12
   1   8 -23    6.53    5.57
  -1  -8  22   -0.87    8.78
   1   8 -22   16.66    5.55
  -1  -8  21   10.11    8.25
  -1  -8  21    5.56    7.39
   1   8 -21    5.71    4.19
  -1  -8  20   -3.16    7.36
  -1  -8  20    8.70    5.77
  -1  -8  19    9.37    5.46
   1   8 -19   -1.27    3.43
  -1  -8  18   10.66    5.43
  -1  -8  18   -0.49    4.40
   1   8 -18    3.13    3.17
  -1  -8  17   19.01    5.52
   1   8 -17   27.08    5.29
  -1  -8  16   12.05    5.66
  -1  -8  16    7.61    4.08
   1   8 -16   17.34    4.38
  -1  -8  15    2.62    4.31
  -1  -8  15   -1.96    3.96
   1   8 -15    2.34    2.80
  -1  -8  14   19.29    6.03
   1   8 -14    9.42    3.04
  -1  -8  13   29.47    6.76
  -1  -8  13   19.62    4.93
  -1  -8  12    4.65    2.81
   1   8 -12    5.78    2.14
  -1  -8  11  149.70   12.51
  -1  -8  11  124.23   10.52
   1   8 -11  153.42   10.03
  -1  -8  10  135.88   11.67
  -1  -8  10  152.95   11.40
  -1  -8   9   15.44    4.93
  -1  -8   9   14.42    3.50
   1   8  -9   12.74    3.03
  -1  -8   8   69.80    8.21
  -1  -8   8   93.37    8.78
  -1  -8   7   -3.88    4.09
   1   8  -7    3.40    1.57
  -1  -8   6   26.38    5.86
  -1  -8   6   18.61    3.89
   1   8  -6   12.75    2.71
  -1  -8   5  167.93   11.47
   1   8  -5  157.74    8.79
   1   8  -5  176.56    9.94
  -1  -8   4   22.58    4.08
   1   8  -4   15.84    3.54
   1   8  -4   30.95    4.03
  -1  -8   3   10.81    3.05
   1   8  -3    4.89    2.49
   1   8  -3   11.47    2.48
  -1  -8   2    8.63    2.62
   1   8  -2   23.10    3.81
   1   8  -2   22.49    3.41
  -1  -8   1   45.08    5.90
   1   8  -1   50.47    5.10
   1   8  -1   32.68    3.89
   1   8   0   37.21    4.45
   1   8   0   30.94    3.96
  -1  -8  -1  173.25   11.63
   1   8   1  170.78    9.29
   1   8   1  141.97    8.21
   1   8   2    1.10    1.98
  -1  -8  -2    3.41    1.42
  -1  -8  -3   24.68    4.45
   1   8   3   30.61    4.20
   1   8   3   18.40    2.93
  -1  -8  -4  108.55    8.97
   1   8   4  115.29    8.05
   1   8   4   78.71    6.06
  -1  -8  -5   10.73    2.93
   1   8   5   14.60    3.20
   1   8   5    4.61    1.52
  -1  -8  -6  100.02    8.55
   1   8   6   71.11    6.57
   1   8   6   86.16    6.32
  -1  -8  -7   99.60    8.44
   1   8   7   94.51    6.71
  -1  -8  -8   71.96    7.12
   1   8   8   61.01    5.30
   1   8   8   71.13    6.89
  -1  -8  -9   69.89    7.78
  -1  -8  -9   63.45    6.77
   1   8   9   79.27    7.32
  -1  -8 -10   83.54    9.38
  -1  -8 -10   85.57    7.89
  -1  -8 -10   87.24    7.82
   1   8  10   81.09    7.41
  -1  -8 -11  138.20   10.00
  -1  -8 -11  133.94   10.02
   1   8  11  165.17   10.75
  -1  -8 -12  151.87   13.59
  -1  -8 -12  113.45    9.45
  -1  -8 -12   99.85    9.07
   1   8  12  136.62    9.95
  -1  -8 -13  105.27    9.57
   1   8  13  128.66    9.88
   1   8  14  143.05   10.47
  -1  -8 -14  227.64   16.61
   1   8  15  159.97   11.23
  -1  -8 -15  195.88   15.11
   1   8  16    5.97    2.51
  -1  -8 -16    0.09    1.78
   1   8  17   11.59    3.52
  -1  -8 -17   -0.53    2.29
   1   8  18    7.63    3.00
  -1  -8 -18   12.46    3.95
   1   8  19    7.52    3.22
  -1  -8 -19    0.28    4.84
   1   8  20   21.75    5.07
  -1  -8 -20   27.42    6.34
   1   8  21   31.30    6.18
  -1  -8 -21   30.20    6.90
   1   8  22    7.98    4.14
  -1  -8 -22   21.79    6.66
   1   8  23   -2.27    3.93
  -1  -8 -23   -0.42    5.92
   1   8  24   -0.85    3.50
  -1  -8 -24    6.88    7.19
  -1  -8 -25    1.66    6.57
   1   8  26   -3.38    4.74
  -1  -8 -26   -3.77    7.00
   1   8  27    3.04    4.38
  -1  -8 -27   42.79   10.16
   1   8  28    5.16    4.29
  -1  -8 -28   -1.48    8.15
   1   8  29   -3.42    5.86
  -1  -8 -29   13.19   10.91
   1   8  30    2.34    7.37
   1   9 -23   -4.35    7.42
   1   9 -22   -5.44    5.76
  -1  -9  21    1.69    8.44
   1   9 -21    5.48    5.06
  -1  -9  20   -5.80    7.58
   1   9 -20    3.20    4.99
  -1  -9  19    3.36    6.53
   1   9 -19   20.02    5.88
  -1  -9  18   15.25    7.29
   1   9 -18    2.21    4.16
   1   9 -17   11.79    4.57
  -1  -9  16   -0.80    5.71
   1   9 -16    2.82    3.58
  -1  -9  15  138.95   13.23
   1   9 -15   28.90    5.48
  -1  -9  14   14.96    5.51
   1   9 -14   18.64    4.45
  -1  -9  13    7.29    4.76
   1   9 -13   10.58    3.58
  -1  -9  12   -1.44    3.73
   1   9 -12   15.16    3.88
  -1  -9  11   27.91    6.26
   1   9 -11   17.27    3.85
  -1  -9  10    5.12    3.79
   1   9 -10   11.57    3.12
  -1  -9   9    1.12    3.08
   1   9  -9    8.95    2.73
  -1  -9   8   43.33    6.74
   1   9  -8   43.27    5.54
  -1  -9   7   26.10    5.30
   1   9  -7   17.40    3.52
  -1  -9   6   74.15    8.50
   1   9  -6   85.77    7.43
  -1  -9   5   79.23    8.53
   1   9  -5  107.42    8.16
  -1  -9   4   31.70    5.42
   1   9  -4   45.20    5.25
  -1  -9   3    3.77    1.86
   1   9  -3    9.03    2.25
  -1  -9   2   33.14    5.54
   1   9  -2   24.41    4.46
   1   9  -2   17.68    3.16
   1   9  -1   12.09    3.32
  -1  -9   1   11.69    3.50
  -1  -9   0   18.66    4.29
   1   9   0   12.66    3.50
   1   9   0   20.31    3.37
  -1  -9  -1  123.87   10.59
   1   9   1  144.67    9.41
   1   9   1  124.21    8.11
  -1  -9  -2   31.19    5.29
   1   9   2   34.63    4.92
   1   9   2   22.60    3.47
  -1  -9  -3   11.12    3.65
   1   9   3   10.62    3.24
   1   9   3   14.09    2.92
  -1  -9  -4    2.98    1.48
   1   9   4    8.15    2.04
  -1  -9  -5   66.74    7.67
   1   9   5   72.40    6.15
  -1  -9  -6   29.50    5.05
   1   9   6   26.75    4.40
   1   9   6   29.61    3.98
  -1  -9  -7  117.26    9.87
   1   9   7  139.93    8.67
  -1  -9  -8    2.13    3.05
   1   9   8   -3.68    3.28
   1   9   9   13.39    3.65
  -1  -9  -9   11.65    3.64
  -1  -9 -10   27.45    5.64
  -1  -9 -10   16.85    4.30
  -1  -9 -10   34.62    5.40
   1   9  10   23.63    4.60
  -1  -9 -11    8.55    4.30
  -1  -9 -11   18.42    4.84
   1   9  11   15.48    3.85
  -1  -9 -12    7.17    3.06
  -1  -9 -12    9.34    5.84
   1   9  12   -3.13    2.72
  -1  -9 -12    1.05    1.01
  -1  -9 -13    0.10    1.17
   1   9  13    9.19    3.68
  -1  -9 -13   10.64    3.47
  -1  -9 -14   27.93    6.11
  -1  -9 -14   37.47    6.24
  -1  -9 -15   99.49   11.81
   1   9  15   56.36    7.33
  -1  -9 -16   95.63   11.64
   1   9  16   51.67    7.10
  -1  -9 -17   19.51    6.46
   1   9  17   10.72    3.94
  -1  -9 -18   -2.23    4.63
   1   9  18   -2.30    3.49
  -1  -9 -19  139.01   13.81
   1   9  19   81.89    9.17
  -1  -9 -20    2.26    4.09
  -1  -9 -21   81.02   11.54
   1   9  21   75.47    9.75
  -1  -9 -22   42.91    9.00
   1   9  22   13.17    5.60
  -1  -9 -23   16.40    7.03
   1   9  23    9.02    5.02
  -1  -9 -24    8.99    6.67
   1   9  24    4.02    4.43
  -1  -9 -25   16.55    7.69
   1   9  25   12.37    5.39
  -1  -9 -26    2.13    8.10
   1   9  26   -1.58    5.35
  -1  -9 -27   37.54   11.85
   1   9  27   43.39    9.11
   1   9  28    1.07    7.28
  -1 -10  22    2.71   13.58
  -1 -10  21    4.06    9.20
   1  10 -21    4.34    6.71
  -1 -10  20    6.55    8.76
   1  10 -20   -1.85    5.40
   1  10 -19    3.88    4.05
  -1 -10  18    3.84    7.19
   1  10 -18    5.53    4.24
  -1 -10  17    3.63    7.53
   1  10 -17    1.74    4.28
  -1 -10  16    6.05    7.25
   1  10 -16   10.21    4.62
  -1 -10  14   -4.57    5.48
   1  10 -14   -1.52    3.81
  -1 -10  13    3.69    5.53
   1  10 -13    3.51    3.87
  -1 -10  12    6.27    5.03
   1  10 -12    0.19    3.67
  -1 -10  11    3.96    4.43
   1  10 -11   28.80    5.36
  -1 -10  10    6.04    4.76
   1  10 -10    1.72    2.72
  -1 -10   9   20.64    6.05
   1  10  -9   31.67    5.37
  -1 -10   8   66.61    9.30
   1  10  -8   90.08    8.36
  -1 -10   7   24.34    6.20
   1  10  -7   11.02    3.33
  -1 -10   6   13.51    4.76
   1  10  -6   11.25    3.30
  -1 -10   5   17.00    4.78
   1  10  -5   16.82    3.56
  -1 -10   4   36.90    6.59
   1  10  -4   40.38    5.16
  -1 -10   3   -0.16    2.75
   1  10  -3   -1.92    1.13
  -1 -10   2    6.11    3.18
   1  10  -2    7.39    2.17
  -1 -10   1    5.53    2.74
   1  10  -1    1.69    1.23
  -1 -10   0   -2.61    2.60
   1  10   0    2.33    1.29
  -1 -10  -1   68.17    8.27
   1  10   1   60.48    6.76
   1  10   1   63.36    6.31
  -1 -10  -2   -1.52    1.70
   1  10   2    4.38    2.85
  -1 -10  -3    8.80    3.41
   1  10   3    1.28    2.57
   1  10   3    5.85    1.88
   1  10   4   31.64    5.28
   1  10   4   23.86    3.79
  -1 -10  -5   39.14    6.22
   1  10   5   49.05    6.35
   1  10   5   44.29    5.10
  -1 -10  -6   18.71    4.28
   1  10   6   11.02    3.39
  -1 -10  -7   20.78    4.60
   1  10   7   25.57    4.92
   1  10   7   16.69    3.18
  -1 -10  -8   11.70    3.53
   1  10   8    1.55    3.24
   1  10   8   11.34    2.52
   1  10   9    4.65    3.83
  -1 -10  -9    1.14    2.00
  -1 -10 -10    4.52    4.13
  -1 -10 -10    4.92    3.10
  -1 -10 -10    1.69    2.78
   1  10  10   11.30    4.19
  -1 -10 -11   13.25    4.65
  -1 -10 -11   15.82    5.32
   1  10  11    7.97    3.68
  -1 -10 -11   -0.49    2.13
  -1 -10 -12   63.93    9.78
   1  10  12   43.14    6.71
  -1 -10 -12   49.40    7.22
  -1 -10 -13   16.95    5.66
  -1 -10 -13   29.07    6.17
  -1 -10 -14   45.66    8.32
   1  10  14   54.97    7.79
  -1 -10 -14   63.15    8.79
  -1 -10 -15   18.76    6.42
   1  10  15   12.69    4.85
  -1 -10 -15   -0.61    4.30
  -1 -10 -16   21.42    7.11
   1  10  16    7.85    4.18
  -1 -10 -17  143.44   15.18
   1  10  17   81.52    9.65
  -1 -10 -18   36.76    8.93
   1  10  18   27.55    6.58
  -1 -10 -19   10.33    5.98
   1  10  19   18.08    6.07
  -1 -10 -20   12.95    6.18
   1  10  20    2.42    5.24
  -1 -10 -21   23.79    8.03
   1  10  21    7.56    5.24
  -1 -10 -22    4.23    6.84
   1  10  22    0.37    4.42
  -1 -10 -23   40.83    9.94
   1  10  23   18.67    6.31
  -1 -10 -24    5.05    7.59
   1  10  24   -6.12    5.30
  -1 -10 -25   36.48   11.49
   1  10  25   -0.09    6.16
  -1 -10 -26   -1.40   10.73
  -1 -11  20    5.96   12.34
  -1 -11  19    6.29   10.90
  -1 -11  18   -2.83    8.94
   1  11 -18    1.00    6.24
  -1 -11  17  -10.02    8.22
   1  11 -17   -2.98    5.48
  -1 -11  16    9.00    7.38
   1  11 -16    8.99    5.72
  -1 -11  15   -4.17    7.93
   1  11 -15    4.67    4.96
  -1 -11  14   12.78    7.76
   1  11 -14    6.81    4.35
  -1 -11  13   -8.84    7.74
   1  11 -13   -5.35    4.39
  -1 -11  12    5.39    6.34
   1  11 -12    7.16    4.47
  -1 -11  11   34.30    8.68
   1  11 -11   15.13    4.97
  -1 -11  10   47.49    9.37
   1  11 -10   40.91    6.68
  -1 -11   9    5.29    6.07
   1  11  -9    7.76    4.05
  -1 -11   8    6.39    4.86
  -1 -11   7    9.67    5.15
   1  11  -7   -5.30    4.09
  -1 -11   6   12.08    5.48
   1  11  -6    4.70    3.07
  -1 -11   5   22.10    6.14
   1  11  -5   33.19    5.20
  -1 -11   4   24.64    6.30
   1  11  -4    8.56    3.26
  -1 -11   3   17.36    5.39
   1  11  -3   22.04    4.22
  -1 -11   2    5.31    4.19
   1  11  -2    3.25    2.28
  -1 -11   1    2.84    3.51
   1  11  -1    6.98    2.76
  -1 -11   0    4.38    3.78
   1  11   0   16.20    3.65
  -1 -11  -1   40.69    6.90
   1  11   1   48.02    7.14
   1  11   1   37.56    5.20
  -1 -11  -2   55.90    8.24
   1  11   2   46.68    5.69
  -1 -11  -3   28.01    6.10
   1  11   3   22.80    5.16
   1  11   3   25.55    4.27
   1  11   4    4.03    3.37
   1  11   4    5.90    2.38
  -1 -11  -5   -0.25    3.41
   1  11   5   -4.57    4.43
   1  11   5    2.49    2.06
  -1 -11  -6   33.51    6.36
   1  11   6   23.13    5.24
   1  11   6   31.19    4.77
  -1 -11  -7   11.02    4.35
   1  11   7    6.45    3.34
   1  11   7    9.63    2.93
  -1 -11  -8   58.72    8.25
   1  11   8   62.98    8.10
   1  11   8   57.26    6.22
   1  11   9   -2.59    4.16
  -1 -11  -9   19.50    5.30
  -1 -11 -10   45.84    8.81
  -1 -11 -10   35.29    7.17
   1  11  10   27.13    6.45
  -1 -11 -11   26.25    6.11
   1  11  11   32.60    6.67
  -1 -11 -11   29.77    6.54
  -1 -11 -12    1.52    3.69
   1  11  12   -5.33    4.05
  -1 -11 -13   49.81    9.94
   1  11  13   62.14    8.96
  -1 -11 -13   46.11    8.21
   1  11  14   24.25    6.52
  -1 -11 -14   23.90    6.72
   1  11  15   12.38    5.27
  -1 -11 -15    2.81    6.27
  -1 -11 -16   20.22    8.12
   1  11  16   11.95    5.62
  -1 -11 -17   51.91   11.23
   1  11  17   22.31    6.70
  -1 -11 -18    0.13    8.06
   1  11  18    2.69    5.69
  -1 -11 -19   -5.71    6.85
   1  11  19   -0.63    5.41
  -1 -11 -20   55.22   11.30
   1  11  20   28.17    7.81
  -1 -11 -21   -7.24    7.31
   1  11  21   13.38    6.87
  -1 -11 -22    3.30   10.37
   1  11  22   10.49    6.80
  -1 -11 -23  -11.01    9.97
   1  11  23    3.29    7.60
  -1 -11 -24    7.62   13.92
   1  11  24    2.88    8.78
  -1 -12  16    9.84   12.12
  -1 -12  15   12.98   12.23
  -1 -12  14   24.30   12.10
   1  12 -14   12.44    7.12
  -1 -12  13   -0.36    9.26
   1  12 -13   -3.72    5.33
  -1 -12  12    9.99    9.13
  -1 -12  11   -6.58    6.89
   1  12 -11   -0.30    3.83
  -1 -12  10    9.77    7.27
   1  12 -10   18.55    5.24
  -1 -12   9   16.87    7.92
   1  12  -9    5.46    3.61
  -1 -12   8   13.53    8.31
   1  12  -8    2.46    3.82
  -1 -12   7   12.92    6.83
   1  12  -7    8.68    3.84
  -1 -12   6   23.93    7.53
   1  12  -6   13.77    4.28
  -1 -12   5   17.98    6.86
   1  12  -5    7.89    3.49
  -1 -12   4   54.91    9.77
   1  12  -4   37.51    6.04
  -1 -12   3   -3.59    5.12
   1  12  -3   14.55    4.31
  -1 -12   2    3.78    5.01
   1  12  -2   16.35    4.30
  -1 -12   1   17.48    6.42
   1  12  -1   19.72    4.65
  -1 -12   0   36.88    8.13
   1  12   0   21.05    4.87
  -1 -12  -1   -8.18    6.34
   1  12   1    0.29    3.09
  -1 -12  -2   13.51    5.70
   1  12   2    8.96    3.41
   1  12   3    0.70    5.30
  -1 -12  -3    6.08    4.08
  -1 -12  -4   -3.52    4.14
   1  12   4    0.66    2.27
  -1 -12  -5   13.05    5.26
   1  12   5    7.10    4.65
   1  12   5   -0.44    3.38
  -1 -12  -6   18.56    6.14
   1  12   6    7.00    4.67
   1  12   6   10.56    3.64
  -1 -12  -7    4.68    4.43
   1  12   7   12.55    5.62
   1  12   7    1.72    2.65
  -1 -12  -8   21.28    6.30
   1  12   8    9.54    3.38
   1  12   8   18.59    6.06
   1  12   9   -0.81    4.21
  -1 -12 -10   17.15    6.01
   1  12  10   23.11    7.00
  -1 -12 -10    0.87    5.57
  -1 -12 -11   -7.00    2.00
  -1 -12 -11    1.79    5.54
  -1 -12 -12    2.29    5.57
   1  12  12   -3.96    6.64
  -1 -12 -12    3.51    5.28
   1  12  13    5.72    5.58
  -1 -12 -13   11.74    6.91
  -1 -12 -14   23.06    8.17
   1  12  14   14.25    6.80
  -1 -12 -14   18.82    7.46
  -1 -12 -15   23.87    9.39
  -1 -12 -15   36.43    9.57
  -1 -12 -16   -7.06    8.62
   1  12  16    9.94    6.75
  -1 -12 -17   44.09   12.25
   1  12  17    4.04    6.75
  -1 -12 -18  295.18   24.96
  -1 -12 -19    3.86   12.67
   1  12  19    1.37    7.48
  -1 -12 -20    0.58    9.66
   1  12  20   43.48   11.14
  -1 -12 -21    2.05   11.33
   1  12  21    3.25   10.27
  -1 -13  11    6.29   11.83
   1  13 -11    5.97    6.06
  -1 -13  10   30.72   13.31
   1  13 -10    5.23    5.65
  -1 -13   9   -6.35   10.18
   1  13  -9   -0.95    4.49
   1  13  -8   -0.07    4.27
  -1 -13   7   -2.97    6.27
   1  13  -7    6.52    3.84
  -1 -13   6    1.06    5.56
   1  13  -6    0.99    3.35
  -1 -13   5    3.49    6.15
   1  13  -5    0.62    3.50
  -1 -13   4    8.60    6.40
   1  13  -4   14.83    4.45
  -1 -13   3   11.71    7.28
   1  13  -3   -3.26    3.51
  -1 -13   2   11.05    6.29
   1  13  -2   -0.67    3.80
  -1 -13   1    2.09    5.14
   1  13  -1    4.68    3.50
  -1 -13   0    6.46    6.86
   1  13   0    6.86    3.55
  -1 -13  -1   17.85    7.15
   1  13   1   12.97    4.11
  -1 -13  -2   10.70    5.23
   1  13   2   13.59    4.05
  -1 -13  -3    9.27    5.57
   1  13   3   19.69    4.58
  -1 -13  -4   32.09    8.41
   1  13   4   17.83    4.53
  -1 -13  -5   17.41    7.12
   1  13   5   10.24    7.44
   1  13   5   21.79    4.84
  -1 -13  -6    6.07    6.36
   1  13   6   -9.16    6.57
   1  13   6    2.53    2.60
  -1 -13  -7    1.18    6.41
   1  13   7    3.44    8.04
   1  13   7    1.21    2.74
  -1 -13  -8    3.41    6.15
   1  13   8   17.01    4.34
   1  13   9   -5.20    6.26
  -1 -13  -9    2.87    4.25
  -1 -13 -10   -7.89    3.99
   1  13  10   11.98    6.45
  -1 -13 -11  -12.73    4.16
   1  13  11   -2.06    6.55
  -1 -13 -12   17.37    8.30
  -1 -13 -12    7.89    7.38
  -1 -13 -13   -2.04    7.49
   1  13  13    5.59    6.67
  -1 -13 -13    6.37    7.20
  -1 -13 -14   -0.63    7.25
   1  13  14   -7.98    6.92
  -1 -13 -14   -1.15    8.30
  -1 -13 -15  -11.38   11.61
   1  13  15   16.35    8.82
  -1 -13 -15    0.84    9.29
  -1 -13 -16    1.37   11.58
   1  13  16   -0.50    8.34
  -1 -13 -17   12.25   14.18
   1  13  17   -9.17    9.98
   1  13  18   11.07   11.61
  -1 -14   5    5.17   10.24
   1  14  -5    0.30    5.93
  -1 -14   4    1.63    9.12
   1  14  -4   18.75    6.83
  -1 -14   3   -6.59    9.45
  -1 -14   2   47.56   11.59
   1  14  -2   32.98    6.94
  -1 -14   1    3.49    8.14
   1  14  -1    0.66    4.68
  -1 -14   0   10.25    8.56
   1  14   0   16.04    5.55
  -1 -14  -1   -6.85    6.71
   1  14   1    2.03    5.17
  -1 -14  -2    7.68    5.70
   1  14   2    0.28    4.29
  -1 -14  -3   -2.77    6.16
   1  14   3    5.06    5.11
  -1 -14  -4   20.01    7.90
   1  14   4   14.85    4.30
  -1 -14  -5   -5.59    6.52
   1  14   5    7.48    5.20
  -1 -14  -6   25.62    8.72
   1  14   6    8.33    5.15
  -1 -14  -7   -6.67    8.09
   1  14   7    4.07    4.45
   1  14   8    5.13    9.75
  -1 -14  -8    5.28    9.95
  -1 -14  -9   25.75    7.72
   1  14   9   38.33   10.44
  -1 -14 -10   16.72    7.21
   1  14  10   -4.34    8.10
  -1 -14 -10   25.08   11.40
  -1 -14 -11   13.21    8.95
   1  14  11   -7.08    8.75
  -1 -14 -11    5.24   10.65
  -1 -14 -12    2.87   13.18
   1  14  12   -5.19    9.99
  -1 -14 -12    6.98   12.64
   1  14  14   11.01   11.04
  -1 -15  -5   26.78   15.39
  -1 -15  -6   16.90   13.66
  -1 -15  -7   18.86   16.38
   2 -13  -9   17.04   12.48
   2 -13  -9    5.00   12.58
   2 -13  -9  -11.27   13.11
   2 -13  -8   12.53   10.96
   2 -13  -8   -9.15   11.20
  -2  13   8    2.82   12.17
   2 -13  -8    1.18   10.45
   2 -13  -7   15.77    6.92
   2 -13  -7    2.22   10.28
  -2  13   7   30.75   13.44
   2 -13  -6    3.22    4.54
  -2  13   6   -5.21   11.42
   2 -13  -6    2.24    8.96
   2 -13  -5    7.52    9.60
  -2  13   5   15.74   11.01
  -2  13   5    1.62    4.63
   2 -13  -4   11.59   10.40
  -2  13   4   -0.35   10.13
  -2  13   4   -3.49    4.64
   2 -13  -3    8.47   10.05
  -2  13   3   -3.88   11.20
  -2  13   3   -0.21    4.84
  -2  13   2    1.34    4.50
  -2  13   1    5.61    5.45
   2 -13  -1   -7.58   10.84
  -2  13   0    1.60    5.37
   2 -13   0   -0.51   10.58
  -2  13  -1   -1.74    4.63
   2 -13   1    7.42   12.49
  -2  13  -2    9.37    5.44
  -2  13  -3   -1.15    5.35
  -2  13  -4    6.66    6.75
  -2  13  -5    6.39    7.13
   2 -12 -13   -8.66   10.96
  -2  12  13    8.05   11.32
   2 -12 -13   -8.78   10.11
   2 -12 -12    5.39    9.97
  -2  12  12    5.85   11.15
   2 -12 -12    0.21    7.92
   2 -12 -11   -1.02    8.12
   2 -12 -11    7.23    7.84
  -2  12  11    7.23    9.93
   2 -12 -10   -4.46    7.94
   2 -12 -10   13.95   11.25
   2 -12 -10    5.75    6.80
  -2  12  10   -0.88    8.83
   2 -12  -9    9.26    7.94
   2 -12  -9  -10.48    8.33
   2 -12  -9    6.70    7.24
   2 -12  -8    1.21    6.27
   2 -12  -8    7.84    6.79
   2 -12  -8   -0.18    6.11
  -2  12   8    2.75    7.09
   2 -12  -7   -0.11    5.80
   2 -12  -7   -7.82    6.26
  -2  12   7  -11.08    8.51
   2 -12  -7   -0.48    6.00
  -2  12   6    0.89    7.64
   2 -12  -6   -1.89    5.91
   2 -12  -5   -1.75    5.50
  -2  12   5    7.77    9.17
  -2  12   5    6.79    3.40
  -2  12   4    9.10    8.63
  -2  12   4    9.50    3.86
   2 -12  -3   -9.98    6.38
  -2  12   3   -6.99    7.83
  -2  12   3    0.51    3.31
   2 -12  -2    4.45    6.88
  -2  12   2    4.70    8.52
  -2  12   2    0.88    3.06
   2 -12  -1    5.52    6.04
  -2  12   1    1.45    8.66
  -2  12   1    5.65    3.56
   2 -12   0   16.22    7.46
  -2  12   0    0.22    9.28
  -2  12   0   -4.39    3.68
  -2  12  -1   -1.54    2.76
  -2  12  -2    7.18    3.63
   2 -12   2    4.68    5.89
  -2  12  -3   -5.47    4.23
   2 -12   3   13.82    7.42
  -2  12  -4   -6.43    3.73
   2 -12   4    6.76    6.84
  -2  12  -5   -0.95    3.71
   2 -12   5   21.68    8.65
  -2  12  -6   -2.76    3.46
   2 -12   6    0.36    8.21
  -2  12  -7    2.67    3.64
   2 -12   7  -10.51   10.39
  -2  12  -8    1.19    4.18
   2 -12   8   -8.24   10.50
  -2  12  -9   -5.15    4.59
   2 -12   9    5.88   10.77
  -2  12 -10   -1.93    4.86
   2 -12  10    6.19   12.75
  -2  12 -12    7.82    7.37
   2 -11 -19   -5.34   12.15
   2 -11 -18   53.98   13.02
  -2  11  18   37.85   13.49
   2 -11 -17   -3.72    8.74
  -2  11  17    9.22   10.49
   2 -11 -16  -11.27    8.80
  -2  11  16    6.66    8.70
  -2  11  15   -8.04    8.09
   2 -11 -14   17.05    9.05
  -2  11  14   25.85    9.31
   2 -11 -13   -7.42    7.29
  -2  11  13    2.63    7.58
   2 -11 -12   18.91    8.18
   2 -11 -12   14.23    7.25
  -2  11  12   -1.05    6.44
   2 -11 -11   13.58    6.94
   2 -11 -11    4.63    8.07
   2 -11 -11   19.06    7.09
  -2  11  11    7.91    8.44
   2 -11 -10    6.06    5.94
   2 -11 -10   10.46    7.53
  -2  11  10    2.45    6.45
   2 -11 -10    1.53    5.38
   2 -11  -9   -6.18    6.62
   2 -11  -9   -4.45    5.43
  -2  11   9   10.93    7.97
   2 -11  -8   -2.71    2.66
   2 -11  -8    6.50    5.32
  -2  11   8    6.94    6.84
   2 -11  -7   47.32    9.48
   2 -11  -7   56.34    8.99
  -2  11   7    1.14    6.82
   2 -11  -7    9.18    6.33
   2 -11  -6    9.45    5.30
  -2  11   6    1.24    6.08
  -2  11   6    7.62    3.36
   2 -11  -5   -4.19    5.22
  -2  11   5   -4.32    2.54
   2 -11  -4   14.48    6.30
  -2  11   4   15.37    3.97
   2 -11  -3   -7.84    6.43
  -2  11   3   -1.56    5.81
  -2  11   3   12.31    3.84
   2 -11  -2   -0.93    4.94
  -2  11   2   15.78    7.12
  -2  11   2   10.43    3.54
  -2  11   1   -1.78    6.12
  -2  11   1    1.68    3.11
   2 -11   0    9.22    5.84
  -2  11   0    8.28    7.06
  -2  11   0   16.08    3.93
   2 -11   1   18.43    6.81
  -2  11  -1   13.52    3.89
   2 -11   2   -1.14    4.84
  -2  11  -2   -4.29    7.37
  -2  11  -2    6.07    3.15
   2 -11   3    5.25    6.07
  -2  11  -3    2.35    3.17
  -2  11  -4   -0.12    2.91
   2 -11   4   13.29    6.25
  -2  11  -5    4.38    3.54
   2 -11   5   -1.81    5.28
  -2  11  -6    7.42    3.63
   2 -11   6   -3.78    6.26
  -2  11  -7   15.20    4.32
   2 -11   7   25.38    8.56
  -2  11  -8    2.75    2.91
   2 -11   8   -5.29    6.42
  -2  11  -9    2.21    2.96
   2 -11   9   13.60    8.37
  -2  11 -10    1.30    3.68
   2 -11  10    9.36    8.01
  -2  11 -11    3.78    4.47
   2 -11  11   -3.88    8.36
  -2  11 -12    1.87    3.67
   2 -11  12    8.08    8.32
  -2  11 -13    3.31    4.53
   2 -11  13    2.61    9.83
  -2  11 -14   -3.14    5.40
   2 -11  14    2.41    9.86
  -2  11 -15   -0.39    5.67
   2 -11  15    5.14   11.38
  -2  11 -16   -3.06    6.74
   2 -11  16  -12.04   14.03
   2 -10 -22   -1.16   12.91
   2 -10 -21   -7.37   10.66
  -2  10  20   14.69    8.69
   2 -10 -20    8.35    8.18
  -2  10  19    5.22    6.87
   2 -10 -19  -11.33    9.07
  -2  10  18   -4.33    5.58
   2 -10 -18    2.56    6.91
  -2  10  17   21.41    7.40
   2 -10 -17    7.50    7.20
  -2  10  16   -3.76    6.02
   2 -10 -16  -10.82    8.14
  -2  10  15    0.20    5.47
   2 -10 -15    0.70    7.78
  -2  10  14   16.20    7.01
   2 -10 -14   -6.27    7.00
  -2  10  13   -2.55    5.88
   2 -10 -13    6.42    6.59
   2 -10 -12    2.64    5.25
   2 -10 -12    1.66    6.81
   2 -10 -12    1.71    5.26
  -2  10  12    5.98    6.03
   2 -10 -11   69.41   10.65
   2 -10 -11   53.18    9.12
   2 -10 -11   39.44    7.73
  -2  10  11   83.98   11.41
   2 -10 -10   -0.58    4.93
   2 -10 -10    0.49    3.84
   2 -10 -10    5.09    4.62
  -2  10  10    0.57    4.97
   2 -10  -9    5.51    4.32
  -2  10   9    4.59    5.85
   2 -10  -8  151.43   17.57
   2 -10  -8   13.10    5.14
   2 -10  -8  116.29   10.93
  -2  10   8   31.82    7.61
   2 -10  -7    1.75    8.32
  -2  10   7    6.56    5.35
   2 -10  -7   -8.28    4.67
  -2  10   6    4.32    4.74
  -2  10   6   10.88    3.00
   2 -10  -5   22.96    6.05
  -2  10   5   11.26    6.17
  -2  10   5   28.93    4.51
   2 -10  -4   11.11    4.74
  -2  10   4    4.92    2.28
   2 -10  -3   10.49    4.70
  -2  10   3   -6.20    6.18
   2 -10  -2   12.83    5.29
  -2  10   2    8.62    5.62
  -2  10   2   -0.15    1.97
  -2  10   1    2.37    4.56
  -2  10   1   -2.68    1.55
   2 -10   1   -1.40    4.61
  -2  10  -1   -0.95    2.24
   2 -10   2    0.94    3.83
  -2  10  -2   -4.28    2.50
  -2  10  -3   -0.09    5.18
  -2  10  -3    1.32    2.57
  -2  10  -4   21.56    7.40
  -2  10  -4   17.16    3.80
  -2  10  -5   25.56    9.02
  -2  10  -5   21.75    4.22
   2 -10   5    3.18    4.60
  -2  10  -6    7.94    2.87
   2 -10   6   -5.84    5.33
  -2  10  -7    7.07    3.01
   2 -10   7   20.50    7.37
  -2  10  -8    8.91    3.43
   2 -10   8   -4.32    6.30
  -2  10  -9   -1.11    3.00
   2 -10   9    7.39    5.95
  -2  10 -10    2.28    3.12
   2 -10  10   -0.73    5.55
  -2  10 -11   -4.97    3.87
   2 -10  11    6.63    6.80
  -2  10 -12   25.02    5.68
   2 -10  12   19.53    8.01
  -2  10 -13   -3.04    3.32
   2 -10  13   -2.82    6.74
  -2  10 -14    5.93    4.03
   2 -10  14   12.55    7.90
  -2  10 -15    0.78    3.57
   2 -10  15   -6.37    6.70
  -2  10 -16   -3.02    3.68
  -2  10 -17    8.40    4.87
   2 -10  17    2.54    9.43
  -2  10 -18    3.20    5.18
   2 -10  18    3.30    8.75
  -2  10 -19    4.04    6.11
   2 -10  20  -10.14   12.95
  -2   9  24   15.57   11.23
   2  -9 -24  -10.39   11.63
  -2   9  23   23.33    9.85
   2  -9 -23    2.36    8.77
  -2   9  22   -0.10    6.56
   2  -9 -22    2.63    7.42
  -2   9  21    4.38    5.47
   2  -9 -21   10.81    7.99
  -2   9  20   -4.58    6.00
   2  -9 -20    3.40    7.11
  -2   9  19    3.52    5.25
   2  -9 -19    2.55    5.68
  -2   9  18   -1.13    4.88
   2  -9 -18   11.89    7.56
  -2   9  17   -7.38    5.93
   2  -9 -17   -8.33    6.99
   2  -9 -16   -1.18    5.03
  -2   9  15    1.24    4.25
   2  -9 -15   14.46    6.97
  -2   9  14   -2.50    4.38
   2  -9 -14   -1.96    5.66
  -2   9  13   -0.85    5.34
   2  -9 -13    5.04    5.73
   2  -9 -12    4.60    5.35
   2  -9 -12   -2.23    4.59
   2  -9 -12   -0.85    4.09
  -2   9  12    5.22    5.26
   2  -9 -11   20.16    6.33
   2  -9 -11   20.48    5.40
  -2   9  11   34.25    7.38
   2  -9 -10    3.47    5.29
   2  -9 -10   12.65    4.70
   2  -9 -10    5.19    4.67
  -2   9  10   11.09    5.01
   2  -9  -9    2.27    4.29
   2  -9  -9    1.68    3.52
   2  -9  -8   12.50    4.37
   2  -9  -8    2.95    3.71
  -2   9   8   15.31    5.62
   2  -9  -7    2.17    2.34
   2  -9  -7    0.30    3.81
   2  -9  -6    3.85    2.62
  -2   9   6   -1.89    1.08
   2  -9  -5   -0.25    2.35
  -2   9   5    6.29    1.94
   2  -9  -4   -1.25    2.33
  -2   9   4   -2.10    3.89
  -2   9   4    4.26    1.85
  -2   9   3    4.95    4.97
  -2   9   3   15.07    3.06
   2  -9  -2   24.73    5.48
  -2   9   2   24.60    6.59
  -2   9   2   11.26    2.55
   2  -9  -1   82.13    9.70
  -2   9   1   61.07    6.25
  -2   9   1   86.13   10.14
  -2   9   0    7.30    2.14
   2  -9   0   19.92    5.29
  -2   9   0   21.91    5.60
  -2   9  -1    8.41    2.47
  -2   9  -1   15.71    5.16
  -2   9  -2    2.65    1.49
   2  -9   2    4.99    3.23
  -2   9  -2    7.93    4.62
   2  -9   3   47.73    7.44
  -2   9  -3   38.45    4.91
  -2   9  -3   56.33    8.40
  -2   9  -4   -1.92    4.82
   2  -9   4    8.67    3.99
  -2   9  -4    4.40    1.81
  -2   9  -5    0.58    4.81
   2  -9   5   -2.10    3.98
  -2   9  -5   11.60    3.38
   2  -9   6    6.51    4.30
  -2   9  -6   21.70    6.68
  -2   9  -7   -3.40    6.39
  -2   9  -7    0.35    1.79
  -2   9  -8   -3.25    2.21
   2  -9   8   12.94    5.65
   2  -9   9   -1.95    5.20
  -2   9 -10    6.79    3.14
   2  -9  10   11.13    5.57
  -2   9 -11   10.16    3.42
   2  -9  11   23.51    6.98
  -2   9 -12   16.39    4.39
   2  -9  12   10.49    6.24
  -2   9 -13   -1.15    3.03
  -2   9 -14   -0.92    2.83
   2  -9  14    5.76    5.84
  -2   9 -15    1.82    3.43
   2  -9  15    8.70    7.77
  -2   9 -16    0.33    3.02
   2  -9  16    6.18    7.07
  -2   9 -17   24.61    5.66
   2  -9  17   30.01    8.37
  -2   9 -18    0.28    3.30
   2  -9  18   -3.74    7.71
  -2   9 -19   16.37    4.99
  -2   9 -20   -4.81    4.19
   2  -9  20    2.01    9.86
  -2   9 -21    9.26    5.70
  -2   9 -22    6.91    7.61
  -2   8  26    5.59    8.44
   2  -8 -26    6.25   12.79
  -2   8  25   19.69    8.31
   2  -8 -25    4.35    9.52
  -2   8  24    3.67    5.08
   2  -8 -24   -2.05    9.44
  -2   8  23    2.84    5.33
   2  -8 -23   93.51   14.10
  -2   8  22   -1.20    5.22
   2  -8 -22    4.02    7.39
  -2   8  21    0.36    4.33
   2  -8 -21    4.81    7.48
  -2   8  20    9.21    4.81
   2  -8 -20    0.62    6.47
  -2   8  19   24.86    6.92
   2  -8 -19   30.07    7.96
  -2   8  18   27.48    7.07
   2  -8 -18   13.09    6.10
  -2   8  17    5.85    5.10
   2  -8 -17   17.31    6.21
  -2   8  16   32.12    6.58
   2  -8 -16   19.98    6.19
  -2   8  15    2.17    3.23
   2  -8 -15    8.42    6.08
  -2   8  14   -5.45    4.13
   2  -8 -14   -6.66    4.67
  -2   8  13   12.37    4.54
   2  -8 -13    5.20    5.41
   2  -8 -13    3.33    4.29
  -2   8  12    9.70    4.34
   2  -8 -12    3.43    4.70
   2  -8 -12   14.14    4.16
   2  -8 -11   -5.50    5.17
   2  -8 -11   -1.93    1.78
   2  -8 -11    0.99    3.53
  -2   8  11   -4.45    3.44
  -2   8  10    2.65    4.31
   2  -8 -10   -5.75    4.33
   2  -8 -10    2.17    2.11
   2  -8  -9    4.25    3.43
   2  -8  -9    2.49    3.67
  -2   8   9    4.39    3.26
   2  -8  -9    5.87    2.67
  -2   8   8   13.26    4.48
   2  -8  -8    5.64    2.52
  -2   8   7  259.18   16.75
   2  -8  -7  178.02   13.71
   2  -8  -6   22.54    4.91
  -2   8   6   16.65    4.54
  -2   8   6   19.41    3.34
   2  -8  -5   37.36    6.20
  -2   8   5   43.27    6.95
  -2   8   5   36.39    4.56
   2  -8  -4    0.07    1.65
  -2   8   4   12.16    2.61
  -2   8   4   11.22    4.05
  -2   8   3   11.03    2.30
   2  -8  -3    2.40    1.66
  -2   8   3   10.98    4.22
  -2   8   2   -3.47    4.58
   2  -8  -1   57.85    7.67
  -2   8   1   45.49    4.91
   2  -8   0   48.03    7.04
  -2   8   0   46.37    5.33
  -2   8   0   51.46    7.41
  -2   8  -1   14.54    2.88
  -2   8  -1   20.23    4.91
   2  -8   2   34.49    6.10
  -2   8  -2   28.05    3.99
  -2   8  -2   40.02    6.51
  -2   8  -3   -2.00    1.25
   2  -8   3   -3.66    2.07
   2  -8   4   16.07    4.59
  -2   8  -4   27.04    3.89
   2  -8   5    0.63    2.54
  -2   8  -5    7.93    2.11
  -2   8  -6    8.47    2.29
   2  -8   6   10.52    4.14
  -2   8  -6    0.47    3.34
  -2   8  -7    1.33    1.29
   2  -8   7    3.46    3.95
  -2   8  -7    3.24    3.95
  -2   8  -8   10.35    2.86
   2  -8   8   17.98    5.44
  -2   8  -8   15.72    5.85
  -2   8  -9   13.34    3.30
   2  -8   9   21.43    5.64
   2  -8  10   -3.08    3.70
  -2   8 -10   -0.56    2.05
   2  -8  11   19.49    5.63
  -2   8 -11   31.17    4.75
  -2   8 -12    3.10    2.23
   2  -8  13   -1.39    4.30
  -2   8 -13    0.27    1.94
   2  -8  14   -0.62    5.35
  -2   8 -14    4.01    2.83
   2  -8  15   15.71    6.15
  -2   8 -15   -1.08    2.79
   2  -8  16   -0.83    4.62
  -2   8 -16   -5.19    3.51
   2  -8  17   -0.09    5.06
  -2   8 -17   21.06    5.00
   2  -8  18   -3.94    6.39
  -2   8 -18   -4.70    3.59
   2  -8  19    5.89    7.20
  -2   8 -19    0.99    3.51
   2  -8  20   -3.12    8.13
  -2   8 -20    3.49    3.80
  -2   8 -21    3.97    4.27
  -2   8 -22   13.00    5.09
  -2   8 -23    5.47    5.29
  -2   8 -24    5.79    6.71
  -2   7  28    4.07    9.12
  -2   7  27   15.65    7.82
   2  -7 -27   15.78   12.04
  -2   7  26   -6.69    6.23
   2  -7 -26    6.14   10.93
  -2   7  25   31.43    7.25
   2  -7 -25   35.50   10.14
  -2   7  24   20.38    6.55
   2  -7 -24   28.10    9.04
   2  -7 -23   -5.64    7.34
  -2   7  22   -2.67    4.36
   2  -7 -22   24.98    8.37
  -2   7  21   28.52    6.74
   2  -7 -21   20.87    7.33
   2  -7 -20   -3.31    6.16
  -2   7  19   28.45    6.49
   2  -7 -19   23.18    6.57
  -2   7  18    3.86    3.91
   2  -7 -18   -5.52    4.31
  -2   7  17    1.89    3.26
   2  -7 -17    1.98    4.64
  -2   7  16   26.26    5.38
   2  -7 -16   25.93    6.22
   2  -7 -15   24.01    5.73
  -2   7  14    5.19    2.80
   2  -7 -14    9.28    4.57
   2  -7 -14    7.63    5.61
  -2   7  13   26.36    4.86
   2  -7 -13   35.09    7.16
   2  -7 -13   28.13    5.19
  -2   7  12   12.43    3.42
   2  -7 -12    3.77    4.39
   2  -7 -12   14.90    4.05
   2  -7 -11   -2.44    3.80
   2  -7 -11   -2.06    1.97
   2  -7 -11   -2.79    3.35
  -2   7  11    2.47    1.72
  -2   7  10   56.82    7.42
   2  -7 -10   44.81    6.19
   2  -7  -9    2.94    2.61
   2  -7  -9   35.08    5.79
   2  -7  -9    1.35    3.05
  -2   7   9   30.29    5.31
   2  -7  -8   31.23    5.26
   2  -7  -8   87.20    9.15
   2  -7  -8   13.89    3.60
  -2   7   8  127.84   11.25
   2  -7  -7  186.29   12.46
   2  -7  -7  329.73   14.28
  -2   7   7  669.21   25.12
   2  -7  -7  496.42   21.70
   2  -7  -6    0.34    2.04
  -2   7   6   -1.05    1.53
  -2   7   6    2.07    2.00
  -2   7   5   11.32    2.37
   2  -7  -5   17.65    4.69
   2  -7  -4    6.25    2.93
  -2   7   4    0.90    1.19
   2  -7  -3  239.87   14.78
  -2   7   3  251.64   10.85
  -2   7   2    2.71    1.33
   2  -7  -2    0.67    2.30
  -2   7   2   -3.09    1.86
  -2   7   1  190.33    9.65
   2  -7  -1  195.14   13.34
  -2   7   0    0.94    0.93
  -2   7   0   -0.20    2.67
  -2   7  -1    7.05    2.19
  -2   7  -1    2.95    3.10
  -2   7  -2   26.54    3.81
   2  -7   2   29.57    5.12
  -2   7  -2   17.95    4.64
  -2   7  -3    9.51    2.38
   2  -7   3   15.23    3.74
  -2   7  -3    9.07    3.78
  -2   7  -4    0.15    1.22
  -2   7  -4    0.33    2.71
   2  -7   5  176.24   12.95
  -2   7  -5  201.11   13.31
  -2   7  -5  160.08    9.06
   2  -7   6   52.59    7.01
  -2   7  -6   55.61    5.47
  -2   7  -7   -2.14    0.70
  -2   7  -7   -5.06    4.30
  -2   7  -8   -3.62    1.58
   2  -7   8   -6.05    2.87
  -2   7  -8    1.03    3.29
  -2   7  -9   12.44    2.76
   2  -7   9    2.25    2.45
  -2   7  -9    3.06    4.57
  -2   7 -10   -3.25    1.42
   2  -7  10   -4.12    3.73
  -2   7 -10   -1.88    5.31
   2  -7  11   44.26    7.13
  -2   7 -11   69.87   10.37
  -2   7 -11   53.38    5.81
  -2   7 -12    0.74    1.34
   2  -7  12   -2.57    4.30
  -2   7 -13    6.33    2.41
   2  -7  13   15.89    5.30
  -2   7 -14   10.66    3.01
   2  -7  14   -2.82    3.49
  -2   7 -15   24.26    4.30
   2  -7  15   14.25    5.07
  -2   7 -16    8.81    3.12
   2  -7  16    0.90    3.75
   2  -7  17   -5.94    4.67
  -2   7 -18   13.53    4.17
   2  -7  18    2.15    5.08
  -2   7 -19    1.39    3.48
   2  -7  19   -0.18    6.26
  -2   7 -20   23.78    5.47
   2  -7  20    1.26    7.28
  -2   7 -21    6.73    3.80
  -2   7 -22    3.42    3.68
  -2   7 -23   -3.57    3.93
  -2   7 -24    7.42    4.33
  -2   7 -25    6.02    5.83
  -2   7 -26   -3.02    6.55
  -2   6  28    1.83    9.06
   2  -6 -28  -10.12   11.51
  -2   6  27   11.09    6.08
   2  -6 -27   21.70   11.61
  -2   6  26   36.94    7.73
   2  -6 -26    6.25    7.07
  -2   6  25   12.10    5.86
   2  -6 -25   -2.93    8.58
  -2   6  24   14.48    6.20
   2  -6 -24   -2.96    6.61
  -2   6  23    3.04    3.87
   2  -6 -23   22.08    7.56
  -2   6  22    3.64    4.43
   2  -6 -22    2.91    6.01
  -2   6  21   41.78    6.90
   2  -6 -21   45.45    8.54
  -2   6  20   15.54    4.36
   2  -6 -20   37.11    7.72
  -2   6  19   63.84    7.97
   2  -6 -19   42.51    7.65
  -2   6  18    5.62    3.29
   2  -6 -18    5.55    3.82
  -2   6  17    8.60    3.26
   2  -6 -17   -1.33    4.56
  -2   6  16   13.74    3.74
   2  -6 -16    0.99    2.91
  -2   6  15   -2.36    1.78
   2  -6 -15   -0.88    2.92
   2  -6 -14   -1.22    2.89
   2  -6 -14    1.25    2.97
   2  -6 -13   68.51    7.52
  -2   6  13   67.57    7.67
  -2   6  12   48.56    6.54
   2  -6 -12   31.82    4.98
  -2   6  11   52.15    6.83
   2  -6 -11   39.10    5.68
   2  -6 -10   24.24    4.42
  -2   6  10   44.78    6.34
   2  -6  -9   19.21    3.89
   2  -6  -9    5.28    2.69
  -2   6   9   15.24    3.60
   2  -6  -9   18.16    4.08
   2  -6  -8   54.46    6.97
   2  -6  -8   47.08    5.35
  -2   6   8   69.47    7.79
   2  -6  -7   83.01    8.49
   2  -6  -7   62.34    5.85
  -2   6   7   69.21    7.62
  -2   6   6    1.72    1.70
   2  -6  -6   11.45    3.85
   2  -6  -6    9.24    1.67
   2  -6  -6    0.87    1.30
  -2   6   5    4.33    1.81
  -2   6   5    5.74    2.43
   2  -6  -5    9.57    3.63
   2  -6  -4   66.29    7.50
  -2   6   4  100.75    9.05
  -2   6   4   86.76    6.10
  -2   6   3    2.12    1.55
  -2   6   3    4.18    2.37
  -2   6   2   25.25    3.31
  -2   6   2   22.49    4.53
   2  -6  -1    8.17    3.19
  -2   6   1   20.82    4.75
  -2   6   1   20.27    3.05
  -2   6   0   20.02    3.08
   2  -6   0   21.49    4.39
   2  -6   1   24.20    4.16
  -2   6  -1   33.48    3.89
  -2   6  -1   32.33    5.46
  -2   6  -2    6.17    2.00
  -2   6  -2    5.92    2.80
  -2   6  -3    2.50    1.59
  -2   6  -3    0.99    2.54
   2  -6   3   -4.19    2.33
   2  -6   4   23.85    4.39
  -2   6  -4   43.13    4.45
  -2   6  -4   40.46    5.68
  -2   6  -5  232.29   10.37
  -2   6  -5  234.34   13.22
   2  -6   6   72.09    7.73
  -2   6  -6   84.52    8.11
  -2   6  -6   80.74    6.30
   2  -6   7    2.13    1.83
  -2   6  -7    2.64    2.32
   2  -6   8   19.11    4.18
  -2   6  -8   18.56    3.19
  -2   6  -8    4.84    3.34
   2  -6   9   -1.97    2.50
  -2   6  -9    0.07    0.60
  -2   6  -9   -0.06    2.95
  -2   6 -10   11.00    4.12
   2  -6  10    6.90    3.11
  -2   6 -10   10.89    2.51
   2  -6  11   87.66    7.26
  -2   6 -11   79.27    8.47
  -2   6 -11   75.97    6.37
  -2   6 -12   11.46    5.29
  -2   6 -12    5.55    1.78
   2  -6  13    1.42    2.30
  -2   6 -13    0.18    0.66
   2  -6  14    8.30    3.43
  -2   6 -14   18.71    3.56
   2  -6  14   25.45    4.85
   2  -6  15    2.97    3.07
  -2   6 -15   15.77    3.30
   2  -6  15   15.34    4.32
   2  -6  16   16.68    4.94
   2  -6  16   15.58    4.50
  -2   6 -16   16.33    3.39
   2  -6  17   15.01    4.98
  -2   6 -17   27.60    4.50
  -2   6 -18   31.55    4.93
   2  -6  18   47.12    7.38
  -2   6 -19    0.33    2.01
   2  -6  19    4.47    5.89
   2  -6  19    5.09    4.21
   2  -6  20   19.06    5.97
  -2   6 -20    4.01    2.66
   2  -6  21   -6.02    5.47
  -2   6 -21    6.24    3.51
   2  -6  22   -7.67    5.83
  -2   6 -22    2.95    4.07
   2  -6  23   13.28    7.50
  -2   6 -23   11.66    4.39
   2  -6  24   -1.99    6.58
  -2   6 -24    3.81    3.77
   2  -6  25   10.45    7.10
  -2   6 -25   16.39    5.43
   2  -6  26   -7.22    7.46
  -2   6 -26    1.89    4.23
   2  -6  27    2.56    7.16
  -2   6 -27   -4.10    5.48
   2  -6  28   -4.56   10.82
   2  -5 -29    1.83   12.04
   2  -5 -28    7.65    9.14
   2  -5 -27   22.11   10.13
  -2   5  27   17.24    9.34
   2  -5 -26   12.19    7.98
  -2   5  26   32.46    7.61
   2  -5 -25   -5.65    7.78
  -2   5  25    6.20    5.17
   2  -5 -24    2.11    5.96
  -2   5  24    9.36    4.32
   2  -5 -23   -3.57    4.92
  -2   5  23   -0.77    3.08
   2  -5 -22   -5.18    5.69
   2  -5 -21    0.75    4.25
  -2   5  21   -3.66    3.42
   2  -5 -20   84.80    9.65
  -2   5  20   47.41    6.45
   2  -5 -19   17.37    5.40
  -2   5  19    1.13    2.10
   2  -5 -18   -0.54    3.57
  -2   5  18   -2.15    2.07
   2  -5 -17  113.63   10.24
  -2   5  17   72.65    7.70
   2  -5 -16   13.80    4.35
  -2   5  16   15.72    3.57
   2  -5 -15   14.56    4.30
  -2   5  15   21.89    4.05
   2  -5 -14  127.43    9.21
  -2   5  14  135.23   10.26
   2  -5 -13   39.66    5.03
  -2   5  13   36.86    5.42
   2  -5 -12   20.97    3.56
  -2   5  12   14.11    3.81
   2  -5 -11   -1.45    2.46
   2  -5 -11    2.76    1.36
   2  -5 -10   16.05    3.95
  -2   5  10   14.69    3.53
   2  -5 -10   15.42    3.01
   2  -5  -9   16.46    3.32
  -2   5   9   17.10    3.60
   2  -5  -9   15.57    3.49
   2  -5  -8  356.30   13.64
   2  -5  -8  368.16   16.06
   2  -5  -7    0.21    2.38
  -2   5   7    2.26    2.40
   2  -5  -7   -4.46    2.34
   2  -5  -6   73.70    5.72
   2  -5  -6   81.88    7.96
  -2   5   6   85.80    7.99
   2  -5  -5   12.61    3.62
  -2   5   5   14.47    2.68
  -2   5   5   12.32    2.98
   2  -5  -4   29.26    4.85
  -2   5   4   48.00    5.82
  -2   5   4   35.93    3.72
  -2   5   3    3.46    1.47
   2  -5  -3    6.85    2.88
  -2   5   3    7.05    2.26
   2  -5  -2  214.46   12.44
  -2   5   2  214.54    8.74
   2  -5  -1   20.70    4.08
  -2   5   1   33.00    3.46
  -2   5   1   27.82    4.41
  -2   5   0  632.26   20.59
  -2   5   0  586.19   14.28
   2  -5   1  541.78    7.40
  -2   5  -1  546.45   13.92
   2  -5   1  577.81   20.31
   2  -5   2   31.79    5.05
  -2   5  -2   38.33    5.26
  -2   5  -2   49.60    4.32
   2  -5   2   36.77    2.42
   2  -5   3  293.30   14.68
   2  -5   3  316.21    7.52
  -2   5  -3  315.15   14.43
  -2   5  -3  361.21   11.50
  -2   5  -4   -0.45    1.78
  -2   5  -4    5.46    1.67
   2  -5   4    3.06    1.47
   2  -5   5   77.26    7.67
  -2   5  -5  112.49    8.73
  -2   5  -5  110.76    6.74
   2  -5   5   98.02    5.18
   2  -5   6   35.71    5.16
   2  -5   6   31.79    3.20
  -2   5  -6   50.05    5.84
  -2   5  -6   37.40    4.04
   2  -5   7    0.66    2.04
  -2   5  -7    0.10    2.32
   2  -5   7    4.68    1.37
  -2   5  -7    0.25    1.13
   2  -5   8   37.62    5.55
  -2   5  -8   20.93    4.18
  -2   5  -8   23.26    3.20
   2  -5   8   19.83    2.99
   2  -5   9   50.13    4.82
  -2   5  -9   49.09    6.95
  -2   5  -9   61.92    5.34
   2  -5  10   11.19    2.42
   2  -5  10   -1.40    2.47
  -2   5 -10    8.03    2.43
  -2   5 -10   -3.23    3.88
  -2   5 -11    2.14    2.85
   2  -5  11    3.20    1.02
  -2   5 -11    7.68    2.30
   2  -5  12   65.14    6.73
  -2   5 -12   77.22    7.82
   2  -5  12   53.93    6.67
  -2   5 -12   61.67    5.73
   2  -5  13  117.20    9.34
  -2   5 -13  104.51    9.11
   2  -5  13   88.13    8.41
  -2   5 -13   83.36    6.62
   2  -5  14   13.35    3.75
  -2   5 -14    6.57    4.45
   2  -5  14   15.00    4.04
  -2   5 -14   14.61    2.82
   2  -5  15   48.07    6.93
  -2   5 -15   66.36    6.20
   2  -5  15   47.16    6.36
  -2   5 -16   -0.51    1.94
   2  -5  16    3.18    3.99
   2  -5  17    5.20    3.55
   2  -5  17    9.13    3.59
  -2   5 -17   17.27    3.51
   2  -5  18   40.29    6.67
  -2   5 -18   50.14    5.90
   2  -5  18   62.81    8.90
   2  -5  19    0.49    5.21
  -2   5 -19    0.11    1.71
   2  -5  19   -1.37    2.81
  -2   5 -20   13.91    3.77
   2  -5  20   -1.91    3.77
  -2   5 -21   87.66    8.56
   2  -5  21   58.81    9.10
   2  -5  22    7.23    5.14
  -2   5 -22   16.63    4.60
   2  -5  23   11.96    6.34
  -2   5 -23   -3.73    4.84
   2  -5  24    0.20    5.90
   2  -5  25   12.99    7.03
  -2   5 -25   10.49    4.65
   2  -5  26    5.33    7.08
  -2   5 -26    4.14    4.59
   2  -5  27   11.29    6.63
  -2   5 -27   39.65    7.73
   2  -5  28    4.74    6.82
  -2   5 -28   14.67    6.36
   2  -5  29   -7.18    9.93
  -2   5 -29   -0.09    7.22
   2  -4 -30   -0.63   12.08
   2  -4 -29    2.72    9.82
   2  -4 -28   -3.26    8.35
   2  -4 -27    2.88    7.56
   2  -4 -26   39.52    9.64
   2  -4 -25    5.41    6.47
  -2   4  25   -4.58    9.53
  -2   4  24   -1.82    2.87
   2  -4 -24   -3.87    5.90
  -2   4  24   -0.82    9.33
  -2   4  23    9.89    3.93
   2  -4 -23    1.96    4.75
  -2   4  23   10.15    8.77
  -2   4  22    1.17    2.47
   2  -4 -22   12.69    5.40
  -2   4  22   -1.65    7.58
  -2   4  21   12.92    3.54
  -2   4  21   20.51    7.86
  -2   4  20   14.28    3.66
   2  -4 -20    8.11    4.07
  -2   4  20   12.01    6.45
  -2   4  19    7.47    2.65
   2  -4 -19   14.86    4.63
  -2   4  19   20.85    7.05
  -2   4  18   18.54    3.69
  -2   4  18   27.93    7.32
   2  -4 -18   30.46    5.63
  -2   4  17  143.25   13.48
   2  -4 -17  123.30   10.56
  -2   4  17  116.27    9.33
   2  -4 -16   43.22    6.41
  -2   4  16   38.98    5.20
   2  -4 -15   11.66    3.06
  -2   4  15    5.36    1.78
  -2   4  15    6.07    4.34
   2  -4 -15    1.06    2.63
   2  -4 -14   11.70    2.57
   2  -4 -14   -0.84    2.80
  -2   4  14   16.92    3.40
  -2   4  14   29.47    6.14
   2  -4 -13   41.71    4.95
  -2   4  13   47.84    7.08
  -2   4  13   41.07    5.17
   2  -4 -12    7.84    2.20
  -2   4  12    3.07    1.46
   2  -4 -11   44.12    5.13
  -2   4  11   52.23    6.50
  -2   4  11   50.87    6.02
   2  -4 -11   28.27    4.29
   2  -4 -10   37.99    4.90
  -2   4  10   31.98    5.06
  -2   4  10   38.15    5.11
   2  -4 -10   55.71    5.95
   2  -4  -9  218.65   11.49
  -2   4   9  222.07   11.96
  -2   4   8  368.11   14.07
  -2   4   8  493.26   18.07
   2  -4  -7    3.15    1.56
  -2   4   7    9.59    2.48
  -2   4   7   11.06    2.88
   2  -4  -7    4.66    1.54
   2  -4  -6   16.39    2.51
   2  -4  -6   15.61    3.04
  -2   4   6    7.80    2.16
  -2   4   6   15.81    3.31
   2  -4  -5    2.30    2.14
  -2   4   5    3.67    1.89
  -2   4   5    0.77    1.87
   2  -4  -5    0.60    0.80
  -2   4   4   71.98    6.87
  -2   4   4   23.38    2.98
  -2   4   4   57.41    4.22
   2  -4  -4   33.50    4.76
  -2   4   3  136.33    9.59
  -2   4   3  133.81    6.41
   2  -4  -3  101.61    8.55
  -2   4   2  230.05   11.88
  -2   4   2  231.10    8.24
   2  -4  -2  208.87   11.55
  -2   4   1   36.39    4.66
   2  -4  -1   30.63    4.64
  -2   4   1   49.53    3.94
   2  -4   0  411.68   16.13
   2  -4   0  473.60    6.97
  -2   4   0  463.66   16.49
  -2   4   0  454.01   11.49
   2  -4   1    5.26    0.86
  -2   4  -1    6.40    2.71
  -2   4  -1    2.70    1.26
   2  -4   1    7.90    2.61
   2  -4   2   96.28    3.93
  -2   4  -2   77.13    4.83
   2  -4   2   79.38    7.14
   2  -4   3  522.91   18.10
  -2   4  -3  558.95   18.01
  -2   4  -3  564.70   13.30
   2  -4   3  544.32   10.17
   2  -4   4  512.03   18.25
  -2   4  -4  510.82   17.09
  -2   4  -4  531.96   13.19
   2  -4   4  529.32   11.39
   2  -4   5  219.09   11.87
  -2   4  -5  234.00   11.53
  -2   4  -5  226.63    8.75
   2  -4   5  217.45    7.74
   2  -4   6  100.62    8.10
   2  -4   6  100.52    5.81
  -2   4  -6  128.71    8.65
  -2   4  -6  109.14    6.16
   2  -4   7   80.35    5.73
  -2   4  -7   88.32    7.05
   2  -4   7   69.13    6.88
  -2   4  -7   74.54    5.23
   2  -4   8   56.86    5.05
  -2   4  -8   58.41    5.76
  -2   4  -8   71.36    5.56
   2  -4   9   13.89    2.84
   2  -4   9   13.96    3.29
  -2   4  -9    9.73    2.26
  -2   4  -9   16.54    3.37
   2  -4  10    9.66    2.24
  -2   4 -10   17.00    2.91
  -2   4 -10    7.25    2.62
   2  -4  11    6.35    2.60
  -2   4 -11    1.38    2.20
   2  -4  11    2.68    1.68
  -2   4 -11    6.86    2.03
   2  -4  12  170.61   10.98
  -2   4 -12  136.84    9.31
   2  -4  12  147.44   10.01
  -2   4 -12  156.65    8.56
   2  -4  13   95.12    8.80
  -2   4 -13   99.74    8.13
   2  -4  13   89.80    7.84
  -2   4 -13   96.10    6.96
   2  -4  14   32.11    5.37
  -2   4 -14   15.99    4.07
   2  -4  14   16.05    3.87
  -2   4 -14   28.35    4.06
   2  -4  15   47.23    6.79
   2  -4  15   38.44    5.65
  -2   4 -15   58.47    5.88
  -2   4 -15   57.14    6.68
   2  -4  16   13.13    3.98
   2  -4  16    3.40    1.87
  -2   4 -16   17.61    3.45
   2  -4  17   -0.63    4.33
   2  -4  17   -5.50    3.21
  -2   4 -17    3.58    1.42
  -2   4 -18   74.23    7.01
   2  -4  18   83.10    9.41
   2  -4  19   13.18    6.65
  -2   4 -19   22.92    3.94
  -2   4 -20   35.68    5.39
   2  -4  20   35.14    6.88
  -2   4 -21   52.17    6.48
   2  -4  21   54.92    8.62
  -2   4 -22   41.65    6.08
   2  -4  22    3.38    4.01
   2  -4  23   16.91    6.14
  -2   4 -23   -0.89    2.53
   2  -4  24    6.34    6.61
  -2   4 -24    0.54    3.24
  -2   4 -25    1.63    3.96
   2  -4  26   -7.36    6.39
  -2   4 -26   -0.52    3.82
   2  -4  27   24.47    8.49
  -2   4 -27   22.69    5.97
   2  -4  28    2.60    6.40
  -2   4 -28   24.94    6.47
  -2   4 -29    5.45    5.89
   2  -4  30   -0.96    9.95
  -2   4 -30    1.07    7.29
  -2   3  32 1175.17   54.54
  -2   3  30    4.19   11.87
   2  -3 -30    0.58    9.69
  -2   3  29   -1.33   10.78
   2  -3 -29   17.05    9.13
  -2   3  28   -5.89    9.66
  -2   3  27   55.04   12.85
   2  -3 -27    2.04    7.06
   2  -3 -26   63.41   10.86
  -2   3  26   27.08    9.79
   2  -3 -25   46.91    9.62
  -2   3  25   12.38    8.57
  -2   3  24    7.86    5.97
   2  -3 -24    4.18    5.82
  -2   3  24    1.28    7.23
  -2   3  23   15.30    3.51
   2  -3 -23    3.71    5.62
  -2   3  23   18.09    7.79
  -2   3  22   -2.47    2.10
  -2   3  22   -5.56    7.14
  -2   3  21   43.34    5.61
   2  -3 -21   23.39    6.13
  -2   3  20    9.91    2.61
   2  -3 -20   17.12    5.01
  -2   3  19   13.35    3.03
   2  -3 -19   11.76    4.08
  -2   3  18    2.99    1.40
  -2   3  18   10.60    4.91
   2  -3 -18    7.13    3.31
   2  -3 -17   62.18    7.23
  -2   3  17   34.67    4.75
  -2   3  17   57.34    8.83
   2  -3 -16  142.04    8.62
  -2   3  16  164.31   13.49
   2  -3 -16  131.18    9.97
  -2   3  16  123.68    8.76
   2  -3 -15    2.62    3.05
   2  -3 -15   -0.95    1.77
  -2   3  15   -0.53    0.65
   2  -3 -14   49.56    4.94
  -2   3  14   48.06    7.28
  -2   3  14   55.37    5.59
   2  -3 -13   34.46    4.17
  -2   3  13   38.55    6.52
  -2   3  13   29.61    4.20
   2  -3 -12   18.26    2.77
  -2   3  12   36.44    6.00
  -2   3  12   34.07    4.47
   2  -3 -11    9.86    2.32
  -2   3  11   10.20    3.24
  -2   3  11   13.99    2.85
   2  -3 -11   20.92    3.63
   2  -3 -10  110.16    7.53
  -2   3  10   78.85    7.47
  -2   3  10  125.26    8.74
   2  -3 -10  111.91    7.89
   2  -3  -9   37.03    4.63
  -2   3   9   52.17    5.65
   2  -3  -9   63.78    5.81
   2  -3  -8   23.68    3.63
  -2   3   8   19.56    3.50
  -2   3   8   18.05    3.35
   2  -3  -8   13.12    2.72
   2  -3  -7  226.37   10.89
  -2   3   7  245.99   10.84
  -2   3   7  263.51   12.25
   2  -3  -6    4.21    2.17
   2  -3  -6    7.35    1.97
  -2   3   6    7.12    2.59
  -2   3   6   -1.53    0.98
   2  -3  -6    6.55    1.59
   2  -3  -5   53.13    4.05
   2  -3  -5   72.85    6.31
  -2   3   5   48.31    4.13
  -2   3   5   61.04    6.02
  -2   3   4    3.33    2.18
   2  -3  -4    6.85    1.42
   2  -3  -4    7.39    2.66
  -2   3   3   96.81    7.33
  -2   3   3   67.97    3.74
  -2   3   3   87.33    4.70
   2  -3  -3  106.98    7.89
  -2   3   2   65.10    5.93
   2  -3  -2   58.76    6.00
  -2   3   2   75.33    4.30
   2  -3  -1  123.53    8.56
  -2   3   1  108.99    7.70
  -2   3   1  115.93    5.31
   2  -3   0    2.82    0.79
  -2   3   0    2.22    0.97
  -2   3   0   -0.08    1.53
   2  -3   1   61.26    6.01
  -2   3  -1   61.66    5.65
  -2   3  -1   57.40    3.65
   2  -3   1   65.27    3.03
   2  -3   2  384.02   14.53
   2  -3   2  424.43    8.47
  -2   3  -2  397.97    9.77
   2  -3   3  210.19    6.49
   2  -3   3  193.89   10.21
  -2   3  -3  212.76    7.37
   2  -3   4    7.27    1.58
   2  -3   4    5.09    1.92
  -2   3  -4    6.78    1.63
   2  -3   5  130.15    6.04
  -2   3  -5  126.42    7.81
   2  -3   5  130.10    8.35
  -2   3  -5  124.92    5.89
   2  -3   6   65.43    4.77
  -2   3  -6   61.46    5.32
  -2   3  -6   86.03    5.15
   2  -3   7  132.67    7.31
  -2   3  -7  130.23    7.78
   2  -3   7  122.48    8.27
  -2   3  -7  146.36    6.69
   2  -3   8  350.28   12.21
   2  -3   8  384.69   14.53
  -2   3  -8  345.67   10.50
  -2   3  -8  387.84   13.61
   2  -3   9   -0.37    1.26
   2  -3   9    2.38    1.56
  -2   3  -9    1.92    0.98
   2  -3  10    0.74    2.32
  -2   3 -10    3.32    1.65
  -2   3 -10    1.10    1.46
   2  -3  10    1.91    1.44
  -2   3 -11    2.55    2.22
   2  -3  11    4.81    2.94
  -2   3 -11   -0.82    1.38
   2  -3  12   81.37    8.04
  -2   3 -12   88.69    6.92
   2  -3  12   96.23    7.51
  -2   3 -12   78.40    5.96
   2  -3  13   14.59    3.58
  -2   3 -13    6.68    2.70
   2  -3  13   11.17    2.97
  -2   3 -13   11.46    2.67
   2  -3  14   22.16    4.72
  -2   3 -14   35.60    4.83
  -2   3 -14   21.79    3.57
   2  -3  15    9.66    3.24
   2  -3  15    3.82    2.55
  -2   3 -15    7.74    2.44
  -2   3 -16   -2.00    3.68
   2  -3  16    6.24    2.44
  -2   3 -16    3.63    1.78
   2  -3  17   20.30    4.89
  -2   3 -17   22.83    4.74
   2  -3  17    6.49    3.49
  -2   3 -17   13.40    2.94
   2  -3  18    9.72    4.62
  -2   3 -18    4.26    1.72
  -2   3 -18    5.26    4.15
   2  -3  19    5.46    3.08
  -2   3 -19    7.68    2.54
   2  -3  20  117.31   11.92
  -2   3 -20  119.18    9.28
   2  -3  21   13.30    5.01
  -2   3 -21   -2.87    2.19
   2  -3  22   71.86   10.17
  -2   3 -22   54.20    6.75
  -2   3 -23    1.73    3.25
   2  -3  23   23.80    7.14
  -2   3 -24   12.82    4.08
   2  -3  24   -1.26    5.04
  -2   3 -25    4.55    3.87
   2  -3  25   11.13    6.73
  -2   3 -26    2.47    3.90
   2  -3  26   -2.00    6.52
  -2   3 -27   -1.65    4.23
  -2   3 -28    4.37    4.01
   2  -3  28   -0.35    6.83
  -2   3 -29   -0.85    4.53
   2  -3  30    3.75    8.85
   2  -3  31    1.63   11.65
   2  -2 -31    6.68   11.23
  -2   2  31   -5.69   14.34
   2  -2 -30   17.35    9.00
  -2   2  30    6.64   11.17
   2  -2 -29    0.10    6.75
  -2   2  29  -14.08   11.01
  -2   2  28    6.97    9.15
   2  -2 -27   15.32    7.28
  -2   2  27    8.34    8.90
   2  -2 -26    7.82    6.63
  -2   2  26   -4.55    7.52
   2  -2 -25   32.10    7.83
  -2   2  25    7.83    7.36
   2  -2 -24   -1.08    4.76
  -2   2  24    6.05    7.70
   2  -2 -23    0.61    4.81
  -2   2  23    3.53    5.99
   2  -2 -22   58.41    8.72
  -2   2  22   51.85    6.35
   2  -2 -21   11.15    4.71
  -2   2  21   15.65    3.44
  -2   2  20  147.18   15.77
  -2   2  20  123.99    8.61
   2  -2 -20  145.34   12.48
   2  -2 -19    7.27    3.67
  -2   2  19   11.51    2.79
  -2   2  18   48.58    8.60
  -2   2  18   49.74    5.36
   2  -2 -18   59.56    7.50
  -2   2  17   -0.57    1.63
   2  -2 -17    1.83    2.53
   2  -2 -16  118.71    7.24
   2  -2 -16  109.02    9.09
  -2   2  16  120.12    8.02
  -2   2  16  111.58   11.57
   2  -2 -15    9.52    3.37
  -2   2  15    3.87    1.18
  -2   2  15    3.47    2.50
   2  -2 -14   -0.47    0.56
  -2   2  14    0.34    0.43
  -2   2  13    8.84    2.23
  -2   2  13   14.84    4.03
   2  -2 -13    5.74    1.84
   2  -2 -12   68.09    5.50
  -2   2  12   80.95    8.17
  -2   2  12   95.35    6.82
   2  -2 -11   59.76    5.14
  -2   2  11   67.14    7.14
  -2   2  11   78.65    6.29
   2  -2 -11   93.03    7.21
   2  -2 -10   26.70    3.30
  -2   2  10   32.99    4.91
  -2   2  10   32.07    3.95
   2  -2 -10   47.79    4.80
   2  -2  -9  170.16    8.48
  -2   2   9  196.30   11.23
  -2   2   9  201.49   10.06
   2  -2  -8    6.82    2.36
  -2   2   8   16.07    3.05
  -2   2   8   20.79    3.36
   2  -2  -7   15.35    2.58
  -2   2   7   33.90    4.21
  -2   2   7   23.30    3.42
   2  -2  -7   39.55    3.97
   2  -2  -6  339.77   12.53
  -2   2   6  287.07   10.90
  -2   2   6  321.70   12.33
   2  -2  -5   51.94    5.09
  -2   2   5   47.88    3.95
  -2   2   5   50.24    5.26
   2  -2  -4  355.71   12.91
   2  -2  -4  298.97    8.63
  -2   2   4  318.52    9.19
  -2   2   4  374.83   13.09
   2  -2  -3  175.17    9.08
   2  -2  -3  157.19    5.69
  -2   2   3  132.31    8.02
  -2   2   3  125.08    5.13
   2  -2  -3  197.38    7.76
  -2   2   2  348.32   12.84
   2  -2  -2  249.20   10.94
  -2   2   2  235.09    6.17
  -2   2   2  322.30    7.45
   2  -2  -1   32.97    4.34
  -2   2   1   46.53    4.90
  -2   2   1   53.03    3.02
   2  -2  -1   38.29    2.42
   2  -2   0 2203.32   32.88
   2  -2   0 2328.30   17.96
  -2   2   0 2322.31   32.12
  -2   2   0 2300.06   19.41
   2  -2   1   11.84    1.51
  -2   2  -1   19.58    3.39
   2  -2   1    9.47    2.76
  -2   2  -1   18.82    1.87
  -2   2  -2  934.70   20.21
   2  -2   2 1037.28   22.17
  -2   2  -2  935.74   12.70
   2  -2   3  414.80    9.18
   2  -2   3  397.17   13.39
  -2   2  -3  425.78    8.84
   2  -2   4   55.16    3.82
  -2   2  -4    0.85    1.88
   2  -2   4   12.83    2.64
  -2   2  -4   64.16    3.73
   2  -2   5    9.73    1.76
  -2   2  -5    7.07    1.74
   2  -2   5    0.59    1.06
  -2   2  -5    7.44    1.56
   2  -2   6   15.13    2.50
   2  -2   6   17.57    3.02
  -2   2  -6   14.31    1.95
  -2   2  -6   17.82    2.80
   2  -2   7    7.80    1.83
  -2   2  -7    9.62    1.99
   2  -2   7    4.15    1.63
  -2   2  -7    6.93    1.76
   2  -2   8  452.57   13.84
  -2   2  -8  507.63   14.41
  -2   2  -8  486.95   11.90
   2  -2   9   54.78    5.24
  -2   2  -9   59.07    4.81
  -2   2  -9   59.23    4.50
   2  -2   9   58.48    5.19
   2  -2  10   11.40    2.80
  -2   2 -10    4.52    1.64
  -2   2 -10    7.03    1.79
   2  -2  10    5.07    1.80
   2  -2  11  145.87    9.51
  -2   2 -11  166.85    8.04
   2  -2  11  143.72    8.25
  -2   2 -11  162.63    8.05
   2  -2  12   -1.94    2.18
  -2   2 -12    2.68    2.06
   2  -2  12   -0.10    2.35
  -2   2 -12    3.12    1.61
   2  -2  13   82.49    8.20
   2  -2  13   64.11    5.71
  -2   2 -13   75.71    6.30
  -2   2 -13   64.45    5.20
   2  -2  14    0.65    1.86
  -2   2 -14    0.92    1.43
   2  -2  14    5.20    3.43
   2  -2  15   24.93    5.39
  -2   2 -15   15.22    3.05
  -2   2 -15   20.12    3.75
   2  -2  16   -0.99    2.50
  -2   2 -16    0.32    1.75
   2  -2  16    2.43    2.21
  -2   2 -16    2.59    1.95
  -2   2 -17   13.38    3.16
   2  -2  17   17.95    4.43
  -2   2 -17   24.63    4.19
   2  -2  18   48.74    7.47
  -2   2 -18   42.88    5.62
  -2   2 -19    3.24    1.70
   2  -2  19    2.91    2.02
  -2   2 -19    4.24    3.65
   2  -2  20   99.95   10.80
  -2   2 -20  120.73    9.48
   2  -2  21    3.16    2.70
  -2   2 -21   -4.59    2.00
  -2   2 -22   43.82    6.10
   2  -2  22   43.10    7.99
   2  -2  23   27.47    7.27
   2  -2  24   23.61    6.68
  -2   2 -24   10.02    3.66
   2  -2  25   11.94    6.25
  -2   2 -25    9.16    3.86
   2  -2  26   19.22    7.52
  -2   2 -26   -1.57    3.55
   2  -2  27    0.12    6.40
  -2   2 -27   -4.70    4.61
   2  -2  28   -2.35    6.40
  -2   2 -28    6.98    5.22
   2  -2  29   -0.25    5.89
  -2   2 -29    0.28    4.70
   2  -2  30   -3.49    6.80
  -2   2 -30    5.17    5.65
   2  -2  31   15.21   10.76
  -2   2 -31    3.34    7.54
  -2   1  31    2.76   13.36
  -2   1  30    6.98   11.80
   2  -1 -30    9.43    8.43
  -2   1  29    9.51    9.37
   2  -1 -29    6.00    5.99
  -2   1  28   -3.40    8.37
   2  -1 -28    4.04    5.86
  -2   1  27   13.49    9.83
   2  -1 -27   52.32    9.06
  -2   1  26   15.69   10.17
   2  -1 -26   13.57    6.24
  -2   1  25   42.93   11.47
   2  -1 -25    7.06    5.23
  -2   1  24    3.68    8.11
   2  -1 -24    2.70    4.17
  -2   1  23   17.05    9.36
   2  -1 -23   18.46    5.57
  -2   1  22   10.40    7.49
   2  -1 -22   63.51    8.57
  -2   1  21    8.19    7.01
   2  -1 -21   17.46    4.89
   2  -1 -20   22.70    5.19
  -2   1  20   48.23    5.48
   2  -1 -19   28.47    5.38
  -2   1  19   22.65    3.60
   2  -1 -18  155.05   11.74
  -2   1  18  123.34    7.76
   2  -1 -17  288.94   15.36
   2  -1 -17  238.68    9.97
   2  -1 -16  329.75   15.97
  -2   1  16  281.01   18.81
  -2   1  16  290.24   11.49
   2  -1 -16  262.87   10.14
   2  -1 -15  138.33   10.42
  -2   1  15  128.63   12.43
  -2   1  15  128.06    7.48
   2  -1 -15  105.63    6.44
   2  -1 -14   -2.35    2.21
  -2   1  14   -2.59    1.88
  -2   1  14    1.06    0.70
   2  -1 -13   -2.81    2.88
  -2   1  13    0.14    2.09
  -2   1  13   -0.09    0.38
   2  -1 -13    2.81    1.57
   2  -1 -12   -2.02    1.96
  -2   1  12    1.91    1.72
  -2   1  12    3.23    1.20
  -2   1  11    4.51    1.51
  -2   1  11    4.97    2.15
   2  -1 -11    2.84    1.58
   2  -1 -11    2.11    1.29
  -2   1  10    5.03    2.25
  -2   1  10    6.34    1.73
   2  -1 -10    3.88    1.74
   2  -1  -9   35.23    3.72
  -2   1   9   33.62    4.85
  -2   1   9   33.96    3.73
   2  -1  -9   31.35    3.70
   2  -1  -8   53.14    4.49
   2  -1  -8   72.07    5.31
  -2   1   8   73.17    6.74
  -2   1   8   55.83    4.86
  -2   1   7    1.60    1.52
   2  -1  -7    9.20    1.96
  -2   1   7    6.87    2.28
   2  -1  -7    3.91    1.69
  -2   1   6   -1.10    1.18
  -2   1   6   -0.03    0.83
   2  -1  -6    0.65    0.94
   2  -1  -6    1.74    1.77
  -2   1   5   95.89    5.66
  -2   1   5  101.35    6.35
   2  -1  -5   82.49    5.63
  -2   1   4  248.12    8.55
  -2   1   4  254.13    9.72
   2  -1  -4  240.20    9.54
  -2   1   3   79.49    4.37
  -2   1   3   82.34    5.59
   2  -1  -3   70.44    5.26
   2  -1  -2  656.59    9.66
  -2   1   2  674.87   11.49
  -2   1   2  669.58   15.75
   2  -1  -1   63.07    3.36
  -2   1   1   62.57    4.96
   2  -1  -1   57.78    4.99
   2  -1   0    5.43    1.08
  -2   1   0   14.97    2.74
   2  -1   0    4.25    1.83
  -2   1   0   12.35    1.22
   2  -1   1  333.48    7.25
  -2   1  -1  369.52   11.18
   2  -1   1  309.26   10.68
  -2   1  -1  377.93    6.01
   2  -1   2 2141.93   19.92
  -2   1  -2 2396.38   28.98
   2  -1   2 2170.72   28.67
  -2   1  -2 2454.31   16.08
   2  -1   3   43.43    3.26
  -2   1  -3   38.74    4.12
  -2   1  -3   30.19    2.13
   2  -1   4  249.42    8.09
  -2   1  -4  297.12   10.35
   2  -1   5  917.58   17.98
  -2   1  -5 1009.97   12.97
   2  -1   6    7.34    1.82
  -2   1  -6    6.75    1.45
   2  -1   6   12.56    2.27
  -2   1  -6   13.89    1.83
   2  -1   7   13.68    2.28
  -2   1  -7    9.76    1.94
   2  -1   7    6.97    2.17
  -2   1  -7    3.29    1.21
   2  -1   8  189.12    9.17
  -2   1  -8  169.89    7.34
   2  -1   8  167.41    7.56
  -2   1  -8  167.94    7.27
   2  -1   9   -0.70    0.90
  -2   1  -9    2.20    0.84
   2  -1   9    0.10    1.76
  -2   1  -9    3.21    1.48
   2  -1  10   73.07    6.25
  -2   1 -10   67.48    4.62
  -2   1 -10   56.29    4.53
   2  -1  10   65.42    4.84
   2  -1  11   82.77    7.22
   2  -1  11   99.41    6.14
  -2   1 -11   72.25    5.34
   2  -1  12   67.01    6.81
  -2   1 -12   72.36    5.08
  -2   1 -12   84.72    5.89
   2  -1  12   56.07    4.71
   2  -1  13    0.27    1.33
   2  -1  13    4.51    2.91
  -2   1 -13    5.82    1.59
   2  -1  14  106.97    9.73
  -2   1 -14   88.50    5.97
   2  -1  14   95.43    6.45
  -2   1 -14   89.51    6.51
   2  -1  15   84.04    9.02
  -2   1 -15   85.27    6.10
   2  -1  15   53.63    5.04
  -2   1 -15   72.52    6.13
   2  -1  16   -0.20    2.55
  -2   1 -16    3.60    1.98
  -2   1 -16   -1.36    1.53
   2  -1  17   50.22    7.18
  -2   1 -17   52.83    5.53
  -2   1 -17   57.48    5.42
   2  -1  18   83.17    9.60
  -2   1 -18   81.69    7.22
  -2   1 -18   83.07    6.76
   2  -1  19   21.42    4.75
  -2   1 -19   13.45    3.40
  -2   1 -19   15.01    3.44
   2  -1  20   62.66    8.51
  -2   1 -20   74.02    7.15
  -2   1 -20   53.01    5.87
  -2   1 -21    5.07    3.39
  -2   1 -21   13.85    3.22
  -2   1 -22    1.60    4.66
   2  -1  22   -0.88    2.94
  -2   1 -22   -2.30    1.85
   2  -1  23   14.67    5.62
  -2   1 -23    8.88    3.16
   2  -1  24   26.27    6.91
  -2   1 -24   48.74    6.48
   2  -1  25   16.56    6.81
  -2   1 -25   12.86    4.05
   2  -1  26    7.36    5.36
  -2   1 -26   11.99    4.51
   2  -1  27   13.58    7.80
  -2   1 -27    1.25    4.11
   2  -1  28   -4.32    6.68
  -2   1 -28    6.83    5.55
  -2   1 -29   12.84    5.54
   2  -1  30   30.13    9.27
  -2   1 -30   12.35    5.93
   2  -1  31    2.86    8.82
  -2   1 -31    0.49    5.87
   2  -1  32    3.33   10.74
  -2   1 -32   11.23    8.61
  -2   0  31   18.71   17.19
   2   0 -31    5.53   10.41
  -2   0  30   -8.82   13.41
   2   0 -30   -3.70    7.80
  -2   0  29   35.71   13.26
   2   0 -29   10.52    6.83
  -2   0  28    0.96    9.84
   2   0 -28    9.43    6.27
   2   0 -27   -1.70    5.20
  -2   0  25   14.22    9.43
   2   0 -25   16.10    5.65
  -2   0  24   27.23    9.53
   2   0 -24   30.45    6.21
  -2   0  23   16.05    7.44
   2   0 -23   29.67    5.99
  -2   0  22   32.84    8.87
   2   0 -22   30.79    5.90
  -2   0  21   18.67    6.96
   2   0 -21   23.94    5.22
  -2   0  20    2.66    6.20
   2   0 -20    3.75    2.72
  -2   0  19   -3.78    3.99
   2   0 -19    0.06    2.26
   2   0 -18   14.79    3.63
  -2   0  18    3.81    3.79
  -2   0  18   15.23    3.12
   2   0 -17  867.06   25.21
  -2   0  17  810.62   33.23
  -2   0  17  847.12   18.40
   2   0 -17  793.39   18.25
   2   0 -16  290.28   14.22
  -2   0  16  267.48   18.50
  -2   0  16  281.77   10.34
   2   0 -16  272.04   10.60
   2   0 -15   27.61    4.50
  -2   0  15   23.86    5.36
  -2   0  15   23.13    2.95
   2   0 -15   31.31    3.64
   2   0 -14  197.52   11.18
  -2   0  14  227.37   15.51
  -2   0  14  196.66    8.31
   2   0 -14  233.91    9.32
  -2   0  13  352.92   18.72
  -2   0  13  361.36   10.95
   2   0 -13  333.35   10.86
  -2   0  12   36.72    6.16
  -2   0  12   42.09    3.65
   2   0 -12   38.63    3.71
   2   0 -11  189.66    9.90
  -2   0  11  179.05   12.70
  -2   0  11  457.58   11.70
   2   0 -11  464.39   12.26
   2   0 -10   15.34    2.72
  -2   0  10    7.19    1.40
   2   0 -10    8.25    1.58
   2   0  -9  393.75   13.03
  -2   0   9  332.42   10.45
   2   0  -9  344.11   10.94
   2   0  -8    5.27    1.64
  -2   0   8   -0.47    1.85
  -2   0   8    3.95    1.25
   2   0  -8    4.55    1.49
   2   0  -7   10.59    2.19
  -2   0   7   -0.85    1.13
  -2   0   7    9.69    1.82
   2   0  -7   12.10    2.27
   2   0  -6   41.55    3.47
   2   0  -6   40.60    3.70
  -2   0   6   33.22    3.25
  -2   0   5   15.60    2.47
   2   0  -5   16.86    2.21
   2   0  -5   10.01    2.00
  -2   0   4  161.79    7.25
  -2   0   4  168.81    7.06
   2   0  -4  137.01    6.48
  -2   0   3  245.74    7.98
  -2   0   3  224.47    8.04
   2   0  -2    3.92    1.85
  -2   0   2    4.08    1.81
   2   0  -2    2.73    0.83
  -2   0   2    1.92    1.12
  -2   0   1  289.15    8.69
   2   0  -1  317.21    5.33
   2   0  -1  266.21    7.30
   2   0   0  167.31    5.56
   2   0   0  191.91    7.28
   2   0   1    0.61    0.97
  -2   0  -1    2.06    1.72
   2   0   1    1.50    0.96
   2   0   2    5.93    1.47
  -2   0  -2    4.96    1.81
   2   0   2   -0.87    1.13
  -2   0  -3 2043.65   22.71
  -2   0  -3 2108.49   12.48
   2   0   3 1978.96   22.66
   2   0   4   30.70    2.99
   2   0   4   29.96    2.89
   2   0   5 1188.56   18.17
  -2   0  -5 1389.73   18.35
  -2   0  -5 1444.97   13.87
   2   0   5 1280.42   17.83
   2   0   6  713.10   14.93
  -2   0  -6  795.81   14.13
   2   0   6  835.94   14.54
  -2   0  -6  921.37   12.27
   2   0   7  642.80   15.27
  -2   0  -7  717.92   12.16
   2   0   7  745.01   14.00
   2   0   8   27.12    3.65
   2   0   8   29.43    2.78
   2   0   9   35.86    4.55
  -2   0  -9   35.36    3.29
  -2   0  -9   20.31    2.46
   2   0  10   16.66    3.19
  -2   0 -10   23.14    2.66
   2   0  10   20.93    2.40
  -2   0 -10   21.42    2.72
   2   0  11   36.06    4.63
  -2   0 -11   44.73    3.72
   2   0  11   34.96    3.15
  -2   0 -11   34.59    3.58
   2   0  12  158.02    9.90
   2   0  12  129.02    6.09
  -2   0 -12  130.79    6.97
  -2   0 -12  153.89    7.02
   2   0  13    5.36    1.80
  -2   0 -13    5.97    1.59
   2   0  13    3.50    2.29
  -2   0 -13    0.59    0.55
   2   0  14   16.76    4.37
  -2   0 -14   13.67    2.31
  -2   0 -14   17.74    3.01
   2   0  14    6.91    2.06
   2   0  15    2.58    2.29
  -2   0 -15   -1.39    1.05
  -2   0 -16   -1.18    1.16
   2   0  16    1.48    2.83
  -2   0 -16    9.61    2.40
   2   0  16    5.57    2.60
  -2   0 -17   19.47    3.00
  -2   0 -17    9.01    2.50
   2   0  17   12.72    3.86
  -2   0 -18    3.16    1.69
   2   0  18    6.29    2.62
  -2   0 -19    0.88    1.00
  -2   0 -19   -2.47    1.77
   2   0  19   -3.75    2.61
  -2   0 -20   -0.10    0.79
  -2   0 -20    1.57    1.96
  -2   0 -21   71.29    6.34
  -2   0 -21   85.17    7.87
   2   0  22   -1.86    2.76
  -2   0 -22   -3.08    2.79
  -2   0 -22    2.05    1.41
  -2   0 -23    3.81    3.48
   2   0  23   14.99    5.76
  -2   0 -23   16.24    3.72
  -2   0 -24  108.28    9.45
  -2   0 -24  107.67    9.48
  -2   0 -25    1.70    2.61
   2   0  25   -0.83    4.67
  -2   0 -26    3.82    2.68
  -2   0 -27    5.28    3.84
   2   0  27   -4.22    6.30
  -2   0 -28   -0.62    3.66
   2   0  28    3.96    6.01
  -2   0 -29    3.34    4.92
   2   0  29    3.19    6.55
  -2   0 -30   38.11    7.69
   2   0  30    8.18    7.56
   2   0  31   -1.47    8.56
  -2   0 -31   -1.11    5.29
   2   0  32   -2.55   10.34
  -2   0 -32   -2.16    6.98
  -2  -1  31    2.44   16.82
  -2  -1  30   -4.25   12.46
   2   1 -30   11.24    8.96
  -2  -1  29   13.05   11.90
   2   1 -29    7.16    7.03
  -2  -1  28    4.22    9.91
   2   1 -28    5.39    5.97
  -2  -1  27   -7.29    9.93
   2   1 -27    3.80    5.47
  -2  -1  26   -3.78    9.58
   2   1 -26   19.88    6.43
  -2  -1  25   10.82    8.21
   2   1 -25   16.00    5.69
  -2  -1  24   -1.43    7.65
   2   1 -24    4.65    3.40
   2   1 -23   42.27    6.77
  -2  -1  23   48.69   10.70
   2   1 -22   41.82    6.54
  -2  -1  22   40.19    9.36
  -2  -1  21   69.53   11.42
   2   1 -21   36.11    5.87
  -2  -1  20    3.30    4.41
   2   1 -20    7.38    3.04
   2   1 -19   29.01    4.78
  -2  -1  19   41.43    8.31
   2   1 -18   31.85    4.07
   2   1 -18   27.27    4.45
  -2  -1  18   39.10    7.77
   2   1 -17  439.20   13.66
  -2  -1  17  492.29   25.89
   2   1 -16   46.69    5.14
   2   1 -16   26.35    3.29
  -2  -1  16   33.36    6.77
  -2  -1  16   32.89    3.52
   2   1 -15   30.99    4.11
   2   1 -15   27.67    3.53
  -2  -1  15   36.83    6.59
  -2  -1  15   32.40    3.22
   2   1 -14  234.39   11.15
   2   1 -14  275.96   10.40
  -2  -1  14  266.50   17.08
  -2  -1  14  276.24    8.68
   2   1 -13   23.41    3.65
   2   1 -13   22.21    3.12
  -2  -1  13   27.73    2.73
  -2  -1  13   21.07    5.05
   2   1 -12  447.65   12.85
  -2  -1  12  426.37   10.13
  -2  -1  12  419.87   20.17
   2   1 -11  398.11   11.76
  -2  -1  11  429.65   19.95
  -2  -1  11  385.33    9.31
   2   1 -10  199.58    8.22
  -2  -1  10  165.91   12.14
  -2  -1  10  177.36    6.11
   2   1  -9  291.92   10.35
   2   1  -9  282.99    9.45
  -2  -1   9  320.23   15.71
  -2  -1   9  276.66    7.57
   2   1  -8  115.08    6.21
   2   1  -8  133.22    6.47
  -2  -1   8  120.92    9.07
  -2  -1   8  121.19    5.15
   2   1  -7  232.07    8.08
  -2  -1   7  206.31   11.02
  -2  -1   7  209.39    6.51
   2   1  -6 1955.21   21.68
   2   1  -6 1949.17   22.90
  -2  -1   6 2061.15   31.36
  -2  -1   6 2044.07   20.02
   2   1  -5  757.96   12.30
  -2  -1   5  821.34   18.71
  -2  -1   5  743.84   11.77
   2   1  -4   14.75    1.60
   2   1  -4   16.20    2.48
  -2  -1   4   12.13    2.36
  -2  -1   4   13.43    1.84
   2   1  -3 1140.62   12.21
  -2  -1   3 1242.51   15.63
   2   1  -2   23.23    2.74
  -2  -1   2   27.37    2.77
  -2  -1   2   21.39    2.30
   2   1  -2   25.92    1.72
  -2  -1   1  117.81    5.15
   2   1  -1  105.05    5.17
   2   1  -1  118.25    3.11
   2   1   0   47.53    3.36
   2   1   0   59.67    3.76
   2   1   1  208.94    6.46
  -2  -1  -1  229.69    6.58
   2   1   2 6126.56   34.05
  -2  -1  -2 6298.93   34.43
   2   1   3 1250.95   16.53
  -2  -1  -3 1314.43   16.26
   2   1   3 1311.06   15.04
   2   1   4    6.90    1.84
  -2  -1  -4    2.90    1.45
   2   1   5  162.56    6.78
  -2  -1  -5  167.25    6.10
  -2  -1  -5  146.37    4.85
   2   1   5  186.78    5.43
  -2  -1  -6 1046.42   15.13
  -2  -1  -6  973.09   14.05
   2   1   7  228.99    8.99
  -2  -1  -7  229.37    7.34
   2   1   7  271.10    6.25
   2   1   8  173.75    8.55
  -2  -1  -8  185.55    6.67
  -2  -1  -8  167.88    7.51
   2   1   8  198.73    5.29
   2   1   9   23.91    3.81
  -2  -1  -9   11.55    1.83
  -2  -1  -9   19.53    2.97
   2   1  10   45.10    2.69
  -2  -1 -10   28.87    3.73
   2   1  10   49.50    5.27
   2   1  11  454.27    8.07
   2   1  11  508.23   16.69
   2   1  12  529.68   17.25
  -2  -1 -12  583.23   16.95
   2   1  13  328.34   14.30
   2   1  13  174.84    5.32
   2   1  14  102.30    8.48
  -2  -1 -14  106.90    7.70
   2   1  15  127.37    9.90
  -2  -1 -15  119.63    8.36
   2   1  16  118.32    9.84
  -2  -1 -16  111.02    8.27
   2   1  17   88.29    8.79
  -2  -1 -17   85.26    7.54
  -2  -1 -17   72.83    5.42
   2   1  18   32.68    5.76
  -2  -1 -18   30.70    3.67
  -2  -1 -18   23.70    4.01
  -2  -1 -19   20.59    4.07
   2   1  19    5.81    2.61
  -2  -1 -19   15.45    2.80
   2   1  20   62.31    8.20
  -2  -1 -20   62.23    7.10
  -2  -1 -20   41.36    4.58
   2   1  21  110.06   11.06
  -2  -1 -21   78.93    6.48
  -2  -1 -21   97.39    8.90
  -2  -1 -22    0.57    2.56
   2   1  22   -1.77    2.91
  -2  -1 -23    0.36    1.19
  -2  -1 -23   10.86    3.32
   2   1  24   39.51    7.87
  -2  -1 -24   24.91    4.67
  -2  -1 -24   32.76    5.14
  -2  -1 -25    7.77    3.36
  -2  -1 -25   -1.19    3.65
   2   1  25    4.01    5.43
   2   1  26    2.46    4.60
  -2  -1 -26    8.36    3.90
   2   1  27   23.33    7.68
  -2  -1 -27    9.69    4.31
   2   1  28   -2.49    5.61
  -2  -1 -28   12.48    5.06
   2   1  29    7.13    7.19
  -2  -1 -29    7.98    4.80
   2   1  30   -3.40    6.92
  -2  -1 -30   23.53    6.39
   2   1  31   -1.48    7.75
  -2  -1 -31   -5.34    5.93
   2   1  32   21.21   12.07
  -2  -1 -32    6.11    6.52
  -2  -1 -33    9.73    9.14
  -2  -2  30    2.78   14.49
   2   2 -30   -1.27    8.97
  -2  -2  29    6.58   11.56
   2   2 -29   -1.80    6.91
  -2  -2  28   17.11   12.61
   2   2 -28    3.68    6.31
  -2  -2  27    3.74    9.21
  -2  -2  26   12.81   10.14
   2   2 -26    0.08    5.11
  -2  -2  25    9.06    9.30
   2   2 -25   -0.08    4.19
  -2  -2  24    6.03    7.20
   2   2 -24   -1.42    3.87
  -2  -2  23    1.10    5.90
   2   2 -23    0.50    3.39
  -2  -2  22   -3.66    5.92
   2   2 -22   -3.17    2.85
  -2  -2  21   54.86   10.42
   2   2 -21   59.08    7.27
  -2  -2  20   19.10    6.59
   2   2 -20   10.62    3.35
  -2  -2  19    1.05    2.94
   2   2 -19    9.51    3.14
   2   2 -19    6.92    3.43
   2   2 -18    9.72    2.47
   2   2 -18   13.92    3.38
  -2  -2  18    2.86    3.01
   2   2 -17  132.53    9.37
  -2  -2  17  128.85   13.21
  -2  -2  16   64.21    9.09
   2   2 -16   58.24    5.97
  -2  -2  15    9.55    3.55
   2   2 -15    3.64    1.25
   2   2 -15    7.74    1.89
   2   2 -14   42.50    4.79
  -2  -2  14   52.58    7.79
  -2  -2  14   51.76    3.43
   2   2 -14   46.19    4.44
  -2  -2  13    7.55    3.79
  -2  -2  13   11.95    1.70
   2   2 -13    8.67    1.95
   2   2 -12    9.83    2.23
   2   2 -12    8.08    2.10
  -2  -2  12    7.44    3.54
  -2  -2  12    7.41    1.19
  -2  -2  11   78.91    8.92
  -2  -2  11   66.18    3.18
  -2  -2  10   77.06    8.69
  -2  -2  10   78.66    3.19
   2   2 -10   71.16    5.12
  -2  -2   9   65.09    7.73
  -2  -2   9   59.79    2.65
   2   2  -9   61.02    4.71
  -2  -2   8  606.72   20.86
  -2  -2   8  535.83    7.44
   2   2  -8  573.25   13.99
   2   2  -7  295.87    9.57
  -2  -2   7  290.79   13.64
  -2  -2   7  300.11    5.57
   2   2  -7  291.67    9.91
   2   2  -6   44.18    3.63
  -2  -2   6   61.02    6.01
  -2  -2   6   51.13    2.30
   2   2  -5   94.61    4.95
   2   2  -5   65.03    4.38
  -2  -2   5   88.68    6.66
  -2  -2   5   81.86    2.95
   2   2  -4    1.96    1.47
  -2  -2   4    6.44    2.44
   2   2  -4   10.72    1.56
  -2  -2   4    9.85    1.10
   2   2  -3  229.10    7.62
  -2  -2   3  252.26    9.61
   2   2  -3  197.02    5.72
  -2  -2   3  200.37    5.20
   2   2  -2 1027.69   15.66
   2   2  -2 1048.53   11.87
  -2  -2   2 1065.39   11.36
   2   2  -1 1303.14   16.67
  -2  -2   1 1373.09   13.01
  -2  -2   1 1483.37   19.18
   2   2  -1 1432.43   12.36
  -2  -2   0 4559.25   24.45
   2   2   0 4567.75   29.99
  -2  -2  -1  382.64    7.37
   2   2   1  365.92    8.71
  -2  -2  -2 1967.09   17.18
   2   2   2 2135.08   20.91
   2   2   2 2330.97   13.74
   2   2   2 2410.24   19.69
   2   2   3 1531.03   17.90
   2   2   3 1677.14   15.63
  -2  -2  -3   65.65    3.27
   2   2   4 2179.58   22.98
   2   2   4 2125.73   16.82
   2   2   5    4.48    1.61
   2   2   5    3.16    0.79
  -2  -2  -5    0.69    1.25
   2   2   5    1.60    1.10
   2   2   6   25.82    3.06
   2   2   6   30.08    1.83
  -2  -2  -6   16.82    2.14
   2   2   6   29.37    2.70
   2   2   7  221.59    8.70
   2   2   7  192.37    4.15
   2   2   7  210.15    7.02
   2   2   8   17.45    2.88
   2   2   8   27.75    1.40
  -2  -2  -8   16.24    2.57
   2   2   8   27.33    2.76
   2   2   9   56.59    4.81
   2   2   9   73.99    2.11
   2   2   9   87.69    4.85
  -2  -2  -9   79.49    5.57
   2   2  10  122.73    7.70
   2   2  10  121.96    5.86
   2   2  11  148.24    8.74
   2   2  11  131.81    6.27
  -2  -2 -11  136.37    7.68
   2   2  12  410.31   11.30
  -2  -2 -12  385.16   13.43
   2   2  13  123.19    8.81
  -2  -2 -13  115.34    7.92
   2   2  14   47.91    5.74
   2   2  14   45.87    4.02
   2   2  15   16.39    3.86
  -2  -2 -15   25.02    4.33
   2   2  15   20.31    2.75
   2   2  16    7.21    1.75
   2   2  16    4.39    2.26
  -2  -2 -16    5.83    2.72
   2   2  17  140.19   10.62
   2   2  17  130.71    7.23
  -2  -2 -17  159.31   10.88
   2   2  18   13.67    3.36
  -2  -2 -18   15.78    3.80
   2   2  18   15.80    2.62
   2   2  19    9.41    2.24
  -2  -2 -19   12.10    3.06
   2   2  20   -0.27    0.43
   2   2  20    1.99    2.21
   2   2  21   26.16    3.57
  -2  -2 -21   18.74    4.06
   2   2  22   -2.25    1.04
  -2  -2 -22    5.87    2.93
   2   2  23   59.97    8.72
  -2  -2 -23   59.97    7.51
   2   2  23   33.96    4.10
   2   2  24    7.02    2.13
  -2  -2 -24    4.34    2.65
   2   2  25   41.34    7.78
  -2  -2 -25   65.18    8.32
  -2  -2 -26   -2.59    3.46
  -2  -2 -26    2.43    2.81
   2   2  27    7.22    6.09
  -2  -2 -27    4.79    4.24
  -2  -2 -27    3.93    3.60
   2   2  28   -0.21    6.12
  -2  -2 -28    5.97    4.15
   2   2  29   17.57    7.90
  -2  -2 -29    8.08    4.38
   2   2  30   -4.82    7.48
  -2  -2 -30   12.41    4.87
   2   2  31   21.34    9.73
  -2  -2 -31   31.28    7.69
   2   2  32    9.34   10.46
  -2  -2 -32   19.90    7.92
   2   2  33   12.98   15.05
  -2  -2 -33   -5.85    8.56
  -2  -3  30    2.45   15.93
   2   3 -30    4.45   10.49
   2   3 -29    0.74    7.80
  -2  -3  28   -2.18   10.50
   2   3 -28   -7.00    7.34
  -2  -3  27    4.42   10.32
   2   3 -27    4.00    6.69
  -2  -3  26   12.60   10.60
   2   3 -26    4.65    6.00
  -2  -3  25   11.58    9.31
   2   3 -25   19.33    6.56
  -2  -3  24    0.29    7.12
   2   3 -24    2.81    4.09
   2   3 -23   -0.91    3.50
   2   3 -22   69.79    8.55
  -2  -3  22   88.59   13.36
   2   3 -21   35.13    6.28
  -2  -3  21   33.41    8.65
   2   3 -20   24.86    5.20
  -2  -3  20  176.82   17.03
   2   3 -19  128.38    8.51
   2   3 -19  146.41   11.04
  -2  -3  19  150.02   15.25
   2   3 -18   46.77    4.93
   2   3 -18   53.87    6.50
  -2  -3  18   44.03    8.46
  -2  -3  17   12.59    4.71
   2   3 -17    5.73    1.73
  -2  -3  16    7.62    3.64
   2   3 -16   12.22    2.42
   2   3 -16    7.57    2.55
   2   3 -15    9.12    2.15
  -2  -3  15    4.51    2.77
   2   3 -14   35.23    4.07
   2   3 -14   33.12    4.40
  -2  -3  14   22.52    4.94
   2   3 -13    6.04    1.80
   2   3 -13   17.07    3.28
  -2  -3  13   18.56    5.12
   2   3 -12   22.00    3.45
   2   3 -12   22.10    3.31
  -2  -3  12   24.20    5.46
   2   3 -11   13.13    2.59
   2   3 -11    7.90    1.95
  -2  -3  11   15.35    4.57
   2   3 -10   11.99    2.49
  -2  -3  10    9.17    3.10
  -2  -3   9    7.71    2.68
   2   3  -9   13.83    2.52
   2   3  -9    1.47    1.40
  -2  -3   8   76.07    7.62
   2   3  -8   72.24    5.45
  -2  -3   7  487.68   17.84
   2   3  -7  527.14   13.64
   2   3  -6    2.13    1.46
  -2  -3   6    7.81    2.58
   2   3  -5 1756.95   23.28
   2   3  -5 1725.95   20.87
  -2  -3   5 1804.37   29.53
  -2  -3   4   25.49    3.53
   2   3  -4   12.45    2.38
   2   3  -3   14.85    2.41
  -2  -3   3   23.68    3.39
   2   3  -3   24.01    2.21
  -2  -3   3   19.02    1.32
   2   3  -2  318.14    9.35
  -2  -3   2  328.07   10.53
   2   3  -2  317.67    7.87
  -2  -3   2  265.58    4.89
   2   3  -1   39.96    2.74
   2   3  -1   52.04    3.73
  -2  -3   1   44.53    3.81
   2   3  -1   40.57    1.92
   2   3   0   24.27    2.41
   2   3   0   31.62    1.88
   2   3   0   19.00    2.17
   2   3   1   -0.33    0.61
   2   3   1   -0.63    0.57
   2   3   1    0.62    0.61
   2   3   2  595.56   10.60
   2   3   2  608.76    9.24
   2   3   2  520.64    8.21
   2   3   2  534.27   10.46
   2   3   3    7.86    1.37
   2   3   3    3.47    0.82
   2   3   3    4.76    1.06
   2   3   3    3.66    1.17
   2   3   4  706.63   12.48
   2   3   4  750.49   10.28
   2   3   4  681.73   10.49
   2   3   5  172.37    5.06
  -2  -3  -5  155.82    5.83
   2   3   5  177.00    6.11
   2   3   5  211.18    7.87
  -2  -3  -6  387.30   10.18
   2   3   6  399.96    7.18
   2   3   6  383.38    9.51
   2   3   6  429.60   10.79
   2   3   7  224.53    4.87
   2   3   7  226.69    7.63
   2   3   7  241.95    8.56
   2   3   8   87.83    2.84
   2   3   8   83.18    4.88
   2   3   8   75.10    5.20
  -2  -3  -9  140.81    7.48
   2   3   9  120.95    3.09
   2   3   9  141.73    6.42
  -2  -3 -10   18.98    3.08
  -2  -3 -10   36.17    1.85
   2   3  10   37.66    3.50
   2   3  11 1290.38   20.54
  -2  -3 -11 1244.45   24.71
   2   3  12   -1.34    2.06
  -2  -3 -12    2.76    1.70
   2   3  12    0.32    1.03
  -2  -3 -13   94.10    7.56
   2   3  13   70.50    4.93
   2   3  14    0.11    1.00
   2   3  14   -2.70    2.00
   2   3  15   10.00    1.94
  -2  -3 -15   13.82    3.49
   2   3  15    7.18    2.64
   2   3  16    2.03    1.34
   2   3  16    0.51    1.53
  -2  -3 -16    4.24    2.82
   2   3  17   63.45    7.17
   2   3  17   60.24    4.87
  -2  -3 -17   76.23    7.35
   2   3  18   47.28    6.39
   2   3  18   34.86    3.79
  -2  -3 -18   41.34    5.75
   2   3  19   58.69    7.21
  -2  -3 -19   46.85    6.17
   2   3  19   34.07    3.88
   2   3  20    1.82    0.85
  -2  -3 -20   -3.93    2.39
   2   3  20   -2.85    2.10
   2   3  21    2.17    1.34
   2   3  21    7.09    3.34
   2   3  22    9.12    2.07
   2   3  22   16.21    4.71
  -2  -3 -22   16.44    4.04
   2   3  23   28.08    6.20
  -2  -3 -23   40.81    6.62
   2   3  24    4.11    4.25
   2   3  24    9.25    2.45
   2   3  25   14.01    5.68
   2   3  25    7.04    2.42
  -2  -3 -25    9.86    4.05
   2   3  26    1.84    5.70
   2   3  26    2.52    2.13
   2   3  27   11.10    6.84
   2   3  27    0.88    2.43
  -2  -3 -27   16.98    5.76
   2   3  28   15.70    7.57
   2   3  28   11.01    3.73
  -2  -3 -28    7.40    5.17
   2   3  29   -0.95    7.41
  -2  -3 -30    9.43    5.24
   2   3  31   31.24   10.94
  -2  -3 -31   45.75    8.97
   2   3  32   13.57   10.91
  -2  -3 -32    8.56    7.06
   2   3  33    3.78   12.64
  -2  -3 -33   -3.77    7.86
  -2  -4  29   17.46   14.30
   2   4 -29    8.73    9.43
  -2  -4  28    1.35    9.45
   2   4 -28   -6.39    8.00
  -2  -4  27   15.40   10.38
   2   4 -27   -6.10    5.95
  -2  -4  26   -7.26   10.08
   2   4 -26   -0.63    6.14
  -2  -4  25   21.73   10.36
   2   4 -25   10.14    4.83
  -2  -4  24  -12.03    9.38
   2   4 -24    6.13    5.04
  -2  -4  23    6.46    7.30
   2   4 -23    6.69    4.75
  -2  -4  22   23.04    8.18
   2   4 -22   41.48    7.19
  -2  -4  21   -3.48    5.18
   2   4 -21   10.57    4.35
   2   4 -20    1.95    3.09
   2   4 -20    1.77    3.22
   2   4 -19    4.60    2.07
  -2  -4  19   -2.76    3.57
   2   4 -18   34.40    4.52
  -2  -4  18   49.95    9.04
   2   4 -17    6.59    1.95
   2   4 -17    1.68    2.15
   2   4 -16  132.21    8.51
   2   4 -16  119.54    9.28
  -2  -4  16  122.42   12.73
   2   4 -15   46.04    5.00
  -2  -4  15   55.80    8.49
   2   4 -15   45.07    5.58
   2   4 -14   -2.37    1.38
   2   4 -14    1.42    0.96
   2   4 -13   77.77    6.21
   2   4 -13   85.98    7.14
  -2  -4  13   74.32    9.31
   2   4 -12    6.64    1.69
   2   4 -12    7.02    2.23
  -2  -4  12    9.84    3.98
   2   4 -11   52.17    4.90
  -2  -4  11   37.31    6.08
   2   4 -11   62.39    5.65
  -2  -4  10   -0.92    2.86
   2   4 -10    0.94    1.26
   2   4 -10    0.97    0.90
  -2  -4   9   44.90    6.43
   2   4  -9   43.37    4.28
   2   4  -9   34.84    3.98
  -2  -4   8  383.24   17.35
   2   4  -8  376.50   12.24
   2   4  -8  346.92   11.79
  -2  -4   7 2280.31   39.55
   2   4  -7 2250.39   29.45
  -2  -4   6  871.25   23.10
   2   4  -6  876.84   18.06
  -2  -4   5  217.17   10.60
   2   4  -5  231.78    9.13
   2   4  -4  155.80    2.98
   2   4  -4  180.20    7.99
  -2  -4   3   91.02    6.19
   2   4  -3   73.41    2.29
   2   4  -3   74.93    5.10
   2   4  -2  177.17    6.45
  -2  -4   2  176.59    8.16
   2   4  -2  151.31    3.87
   2   4  -2  157.71    7.02
   2   4  -1   80.35    4.33
  -2  -4   1   70.41    4.83
   2   4  -1   63.31    2.79
   2   4  -1   44.42    3.84
   2   4   0  333.59    9.53
  -2  -4   0  381.64   10.57
   2   4   0  352.12    7.17
   2   4   1  565.36   10.74
   2   4   1  523.76    9.26
   2   4   1  502.20   10.56
   2   4   2  331.08    8.78
   2   4   2  289.35    7.66
   2   4   2  307.86    7.53
   2   4   2  301.60    7.93
   2   4   3  592.78   11.18
   2   4   3  603.39   11.19
   2   4   3  566.58   10.72
   2   4   3  586.46   11.08
   2   4   4  106.38    4.64
   2   4   4  110.44    4.76
   2   4   4  112.77    5.08
   2   4   4  115.84    4.88
   2   4   5   17.10    1.87
   2   4   5   23.04    2.24
   2   4   5   21.45    2.24
  -2  -4  -6    0.26    1.85
  -2  -4  -6    3.84    1.46
   2   4   6    1.80    0.54
   2   4   6    6.71    1.33
   2   4   6    7.27    1.55
  -2  -4  -7   57.42    4.48
   2   4   7   46.22    3.91
  -2  -4  -8   18.86    1.95
   2   4   8   27.25    2.90
  -2  -4  -8   13.48    2.55
   2   4   8   28.46    3.05
   2   4   9  250.39    9.43
  -2  -4  -9  230.47    6.58
   2   4   9  206.76    8.45
   2   4  10   13.48    2.31
  -2  -4 -10    9.52    3.21
  -2  -4 -10   16.69    1.73
   2   4  10   20.91    2.97
   2   4  11  431.32   13.60
  -2  -4 -11  388.85    8.07
   2   4  11  409.77   12.70
   2   4  12  545.49   16.00
  -2  -4 -12  472.50   16.68
  -2  -4 -12  486.14    8.02
   2   4  12  517.02   14.62
  -2  -4 -13   94.99    7.90
   2   4  13   77.35    5.82
   2   4  13   98.84    7.17
  -2  -4 -14   15.55    3.76
   2   4  14   19.09    2.97
   2   4  14   20.84    3.27
  -2  -4 -15    8.54    3.41
   2   4  15   16.90    2.82
  -2  -4 -16   29.26    5.34
   2   4  16   22.42    3.31
   2   4  16   31.67    4.70
  -2  -4 -17   -0.22    2.42
   2   4  17    1.38    1.17
  -2  -4 -18   48.41    5.99
   2   4  18   52.32    5.12
   2   4  18   61.28    7.17
  -2  -4 -19    4.40    1.96
   2   4  19    3.57    2.83
   2   4  19   -1.08    1.19
  -2  -4 -20   55.98    7.24
   2   4  20   59.67    5.56
   2   4  20   59.35    7.80
  -2  -4 -21   61.78    7.76
   2   4  21   37.38    4.29
  -2  -4 -22   27.32    5.34
   2   4  22   -5.10    5.29
   2   4  23   23.35    3.57
  -2  -4 -23   58.18    7.95
  -2  -4 -24   25.98    5.62
   2   4  24   15.19    3.09
  -2  -4 -25   16.89    5.00
   2   4  25   24.57    4.11
   2   4  26    6.95    6.87
  -2  -4 -26   -1.14    3.21
  -2  -4 -27   10.13    5.26
   2   4  27   11.50    3.55
   2   4  28   13.68    7.38
   2   4  28    5.92    3.26
  -2  -4 -28   -2.17    4.88
   2   4  29  -10.03    7.10
   2   4  29   -5.18    3.69
  -2  -4 -29   -8.21    5.76
   2   4  30   22.26    8.99
   2   4  30   20.54    6.02
  -2  -4 -30   34.71    8.47
  -2  -4 -31   15.20    7.15
   2   4  31    5.71    9.12
  -2  -4 -32   -3.49    8.07
   2   4  33   12.69   12.49
   2   5 -28   -4.89    8.16
  -2  -5  28   -6.49   12.27
   2   5 -27   -8.61    7.30
  -2  -5  27   11.55   11.82
   2   5 -26   21.09    7.22
  -2  -5  26   27.55   11.53
   2   5 -25   13.28    6.12
  -2  -5  25    7.17    9.83
   2   5 -24   -1.99    5.05
  -2  -5  24    3.57    9.16
   2   5 -23   -2.80    5.23
  -2  -5  23    2.70    7.88
   2   5 -22   13.42    5.12
  -2  -5  22    2.45    6.52
   2   5 -21    5.49    3.90
  -2  -5  21    4.16    5.80
  -2  -5  20   19.47    7.49
   2   5 -20   26.96    5.48
  -2  -5  19    1.11    2.42
  -2  -5  19   -4.11    6.56
  -2  -5  18   -0.12    5.06
   2   5 -18    1.11    3.55
   2   5 -17   80.24    7.89
  -2  -5  17   82.23   11.18
   2   5 -16   40.47    4.94
  -2  -5  16   43.76    7.87
   2   5 -16   61.01    6.61
   2   5 -15    0.21    0.75
   2   5 -15    1.40    2.08
  -2  -5  14   41.06    7.04
   2   5 -14   39.25    4.72
  -2  -5  13    0.08    2.95
   2   5 -13   -1.43    1.03
   2   5 -13    1.44    1.18
  -2  -5  12   57.24    8.19
   2   5 -12   57.44    6.01
   2   5 -12   48.81    5.19
  -2  -5  11    5.20    3.35
   2   5 -11    2.63    0.94
   2   5 -11   -1.88    1.35
  -2  -5  10  128.28   11.39
   2   5 -10  131.04    8.11
   2   5 -10  112.04    7.55
  -2  -5   9   -0.07    3.02
   2   5  -9    6.67    2.33
   2   5  -9    1.37    1.31
  -2  -5   8    4.54    2.94
   2   5  -8    6.16    2.17
   2   5  -8    2.84    1.82
  -2  -5   7   34.22    5.38
   2   5  -7   32.28    3.63
   2   5  -7   34.42    4.01
  -2  -5   6   44.06    5.41
   2   5  -6   50.67    4.50
   2   5  -6   43.92    4.40
  -2  -5   5   38.15    4.89
   2   5  -5   23.90    1.56
   2   5  -5   39.18    4.32
   2   5  -4  105.41    5.91
  -2  -5   4   99.89    7.19
   2   5  -4   76.56    2.89
   2   5  -4   98.36    6.40
   2   5  -3    0.16    0.89
  -2  -5   3    3.84    1.50
   2   5  -3    0.09    0.56
   2   5  -3    2.65    1.38
  -2  -5   2  243.74    9.98
   2   5  -2  254.63    6.58
   2   5  -2  228.00    9.25
  -2  -5   1  131.11    6.88
   2   5  -1  143.43    5.10
   2   5  -1  140.14    7.13
  -2  -5   0  154.42    7.08
   2   5   0  182.02    6.03
   2   5   0  171.90    7.64
   2   5   1    7.20    1.54
   2   5   1   -0.99    1.07
  -2  -5  -1   10.78    1.99
   2   5   1    5.26    1.12
   2   5   2    1.59    1.06
   2   5   2    6.62    1.50
   2   5   2    5.16    1.15
   2   5   2    0.42    0.54
   2   5   3  229.09    7.90
   2   5   3  265.77    8.43
   2   5   3  220.18    6.81
   2   5   4  191.29    7.50
   2   5   4  171.40    6.08
  -2  -5  -5   27.66    2.87
   2   5   5   42.08    3.66
   2   5   5   42.44    3.03
  -2  -5  -6  205.40    7.91
   2   5   6  206.89    6.99
   2   5   6    0.53    0.77
   2   5   6    0.48    1.24
  -2  -5  -7  153.81    6.96
   2   5   7  175.69    6.94
  -2  -5  -7  168.11    8.28
   2   5   7  188.54    8.55
  -2  -5  -8  184.72    7.44
   2   5   8  215.25    8.04
  -2  -5  -8  174.47    8.58
   2   5   8  232.41    9.81
  -2  -5  -9  340.57    9.87
   2   5   9  381.16   10.98
  -2  -5  -9  348.10   12.67
   2   5   9  396.63   12.47
  -2  -5 -10  132.32    6.27
  -2  -5 -10  102.99    9.04
   2   5  10  124.62    6.69
  -2  -5 -10  104.05    7.33
   2   5  10  138.68    7.38
   2   5  11  112.49    6.80
  -2  -5 -11  108.46    5.56
   2   5  11  119.08    7.05
   2   5  12  160.82    8.57
  -2  -5 -12  127.76    5.80
   2   5  12  125.07    7.43
   2   5  13    0.64    1.18
  -2  -5 -13   -0.35    1.97
   2   5  13    1.35    1.18
   2   5  14   44.64    4.94
  -2  -5 -14   45.37    6.11
   2   5  14   36.88    4.32
   2   5  15  181.91   10.40
  -2  -5 -15  194.12   12.38
   2   5  15  192.29    9.83
  -2  -5 -16    2.23    2.26
   2   5  16    2.64    1.37
   2   5  17   23.99    4.17
  -2  -5 -17   39.22    5.82
   2   5  17   30.25    4.25
   2   5  18    9.65    2.90
  -2  -5 -18    5.52    2.09
   2   5  18    9.01    2.33
   2   5  19  140.88   10.84
  -2  -5 -19  174.70   12.65
   2   5  19  132.16    8.90
   2   5  20   27.48    5.14
  -2  -5 -20   40.77    6.23
   2   5  20   34.77    4.59
  -2  -5 -21    7.88    3.27
   2   5  21    6.17    2.16
   2   5  22    0.90    3.26
   2   5  22    0.70    1.29
  -2  -5 -22   -1.58    2.14
   2   5  23   -2.24    1.39
   2   5  23    2.24    3.99
   2   5  24   -4.17    2.40
  -2  -5 -24    5.38    3.66
  -2  -5 -25    0.84    4.86
   2   5  25   -3.26    1.93
   2   5  26    0.93    1.99
   2   5  26    6.96    5.35
  -2  -5 -27   39.89    8.76
   2   5  27   30.87    7.71
   2   5  27   23.54    4.66
   2   5  28   -7.79    7.34
   2   5  28    4.32    4.01
  -2  -5 -29    0.81    5.15
   2   5  29    1.41    4.12
   2   5  30   -2.71    7.06
  -2  -5 -30    9.33    7.83
   2   5  31    6.84    9.09
   2   5  31    4.03    4.89
  -2  -5 -32  -10.37    9.91
   2   5  32    7.58    9.55
   2   5  33   23.90   14.43
  -2  -6  28    4.42   14.90
   2   6 -27    4.65    8.08
  -2  -6  27    8.14   13.05
   2   6 -26   35.06    8.67
  -2  -6  26   22.23   11.72
   2   6 -25   -2.64    5.64
  -2  -6  25   -0.48    9.65
   2   6 -24    3.49    5.06
  -2  -6  24   -9.21    9.17
   2   6 -23    4.50    5.47
  -2  -6  23    0.87    9.08
   2   6 -22   -3.11    4.70
  -2  -6  22    8.70    8.35
  -2  -6  21   -4.66    4.93
   2   6 -21    2.69    4.60
   2   6 -20   51.08    7.49
  -2  -6  20   42.40   10.11
  -2  -6  19    2.83    3.29
  -2  -6  19   -6.71    6.34
   2   6 -18   53.29    6.96
  -2  -6  18   46.97    6.23
  -2  -6  17    3.40    2.52
   2   6 -17    7.85    3.46
  -2  -6  16   17.80    5.89
  -2  -6  16   10.37    3.06
   2   6 -16    1.57    2.29
  -2  -6  15   16.18    5.25
  -2  -6  15   -0.76    2.20
  -2  -6  14   12.55    4.24
  -2  -6  14    9.15    2.59
  -2  -6  13   21.92    5.15
   2   6 -13   25.93    4.09
  -2  -6  12  196.13   14.92
   2   6 -12  252.07   12.01
  -2  -6  11   25.89    5.38
   2   6 -11   19.52    3.24
   2   6 -11   27.09    3.88
  -2  -6  10   39.60    7.01
   2   6 -10   46.92    4.90
   2   6 -10   36.37    4.60
  -2  -6   9   28.81    5.55
   2   6  -9   24.74    3.58
   2   6  -9   34.64    4.56
  -2  -6   8  916.43   28.48
   2   6  -8 1005.06   22.04
   2   6  -8  893.32   21.00
  -2  -6   7   98.17    8.99
   2   6  -7  108.34    7.24
   2   6  -7  106.77    7.29
   2   6  -6  384.34   12.84
  -2  -6   6  316.58   14.99
   2   6  -6  364.05   13.15
   2   6  -5   46.62    4.35
  -2  -6   5   54.01    5.88
   2   6  -5   38.88    4.28
   2   6  -4    2.82    1.37
  -2  -6   4    5.10    1.82
   2   6  -4    7.68    1.47
   2   6  -4    5.52    1.89
   2   6  -3   62.56    5.02
  -2  -6   3   52.90    5.10
   2   6  -3   55.21    3.33
   2   6  -3   56.58    5.00
   2   6  -2   17.94    2.08
  -2  -6   2    9.92    2.33
   2   6  -2   18.11    2.63
   2   6  -1   31.32    2.73
  -2  -6   1   38.52    3.98
   2   6  -1   32.68    3.54
  -2  -6   1   30.29    3.71
   2   6   0    6.93    1.40
  -2  -6   0    4.13    1.67
  -2  -6   0    4.64    1.41
   2   6   0    3.88    1.29
   2   6   1   33.35    3.02
  -2  -6  -1   34.18    3.41
   2   6   1   32.05    3.28
  -2  -6  -1   29.14    3.61
   2   6   2  117.39    5.81
  -2  -6  -2  102.81    6.68
  -2  -6  -2  117.49    6.02
   2   6   2  127.63    6.49
  -2  -6  -3  223.67    9.71
   2   6   3  231.93    8.69
   2   6   3  244.34    8.68
   2   6   3  225.95    7.28
  -2  -6  -4   31.02    3.63
   2   6   4   36.58    3.45
   2   6   4   25.77    2.97
   2   6   4   28.65    2.59
   2   6   5    2.19    0.81
   2   6   5   -2.22    0.85
  -2  -6  -5    0.48    0.74
   2   6   5    1.55    0.79
  -2  -6  -6  327.66   11.81
   2   6   6  352.40   10.77
   2   6   6  329.08    8.91
   2   6   7  152.59    6.22
   2   6   7  121.66    6.28
  -2  -6  -8  332.90   11.57
   2   6   8  357.46   10.03
  -2  -6  -8  340.90   12.87
   2   6   8  403.11   13.08
  -2  -6  -9   70.26    5.50
  -2  -6  -9   35.08    5.68
   2   6   9   73.82    4.94
  -2  -6  -9   43.29    4.94
   2   6   9   63.66    5.41
  -2  -6 -10   75.78    5.64
   2   6  10   83.60    5.57
  -2  -6 -10   64.31    6.24
   2   6  10   86.80    6.49
  -2  -6 -11   14.49    2.65
  -2  -6 -11    2.72    2.88
   2   6  11   10.87    2.13
  -2  -6 -11   10.49    3.07
   2   6  11   14.19    2.73
   2   6  12  115.79    6.94
  -2  -6 -12  137.02   10.89
  -2  -6 -12  108.55    6.52
   2   6  12  105.32    7.69
   2   6  13   53.94    5.03
  -2  -6 -13   33.63    5.69
   2   6  13   54.71    5.47
  -2  -6 -14    9.85    3.48
   2   6  14   11.75    2.82
  -2  -6 -15  463.13   19.94
   2   6  15  412.99   14.90
   2   6  16   66.29    6.65
  -2  -6 -16   71.68    8.34
   2   6  16   48.62    5.28
   2   6  17   77.47    7.28
   2   6  17   80.19    6.92
  -2  -6 -18    4.66    1.73
   2   6  18    6.81    2.30
   2   6  19   47.78    6.38
  -2  -6 -19   56.56    7.46
   2   6  19   47.73    5.67
   2   6  20   41.29    6.14
  -2  -6 -20   62.40    8.11
   2   6  20   57.53    6.21
   2   6  21   40.71    6.38
   2   6  21   57.19    6.33
   2   6  22   -2.17    3.70
  -2  -6 -22   -2.32    2.81
   2   6  22   -3.15    1.92
   2   6  23    2.71    3.50
  -2  -6 -23    0.76    3.20
   2   6  23    1.85    2.16
   2   6  24    9.97    5.29
  -2  -6 -24    2.38    3.73
   2   6  24    7.17    3.07
   2   6  25    2.02    4.45
  -2  -6 -25   -1.22    5.09
   2   6  25    1.65    2.91
   2   6  26    4.44    5.02
   2   6  26    7.44    3.45
   2   6  27   47.53    9.23
  -2  -6 -27   59.93   10.27
   2   6  27   54.14    6.52
   2   6  28    6.08    6.73
  -2  -6 -28   23.61    7.72
   2   6  28   13.84    4.37
   2   6  29    5.34    8.26
  -2  -6 -29   -7.94    6.63
   2   6  29   13.04    4.46
   2   6  30    8.17    9.07
  -2  -6 -30    3.11    7.50
   2   6  31    9.88    9.86
  -2  -6 -31    9.82    8.73
   2   6  32    5.64    6.73
   2   6  32   14.54   13.69
   2   6  33    9.48    9.25
   2   6  33   -8.64   15.38
  -2  -7  27   -6.78   13.28
   2   7 -26   -1.19    7.83
  -2  -7  26   39.17   12.92
   2   7 -25    1.40    6.83
  -2  -7  25   15.01    9.84
   2   7 -24   -2.77    5.26
  -2  -7  24   -7.55    8.18
   2   7 -23    4.68    4.72
  -2  -7  23    5.28    8.67
   2   7 -22    4.24    5.43
  -2  -7  22    0.98    7.78
  -2  -7  21    3.67    5.81
   2   7 -21    7.67    4.39
  -2  -7  21   -2.01    6.54
  -2  -7  20   -0.45    4.80
   2   7 -20    2.06    3.71
  -2  -7  20   12.57    6.83
  -2  -7  19   -4.67    4.27
   2   7 -19   -2.68    4.11
  -2  -7  19    4.82    7.30
  -2  -7  18   12.98    4.55
   2   7 -18   14.18    4.42
  -2  -7  18   21.60    7.52
  -2  -7  17   -3.11    3.14
   2   7 -17    0.12    3.05
  -2  -7  17   -5.19    6.18
  -2  -7  16    0.25    2.28
   2   7 -16    4.71    2.84
  -2  -7  15   -2.28    2.13
  -2  -7  15   -6.04    4.52
   2   7 -14    3.58    2.24
  -2  -7  14   -3.45    2.60
   2   7 -13   14.69    3.28
  -2  -7  13   11.34    4.34
  -2  -7  12    2.05    2.90
   2   7 -12    6.63    2.39
  -2  -7  12   -2.08    2.56
  -2  -7  11    0.05    1.94
   2   7 -11    6.45    2.28
  -2  -7  10  117.11    8.90
  -2  -7  10  112.93   10.74
  -2  -7   9    2.03    1.41
   2   7  -9    5.11    1.94
  -2  -7   8   63.30    7.91
   2   7  -8   53.15    5.22
  -2  -7   8   56.49    6.16
  -2  -7   7  267.92   15.27
   2   7  -7  324.02   12.72
  -2  -7   7  270.06   13.07
  -2  -7   6   46.30    5.96
  -2  -7   6   41.76    5.15
  -2  -7   5  229.68   12.85
   2   7  -5  234.14   10.59
  -2  -7   5  224.10   11.56
   2   7  -4   57.78    4.03
  -2  -7   4   77.56    6.84
  -2  -7   4   64.58    6.34
   2   7  -4   62.14    5.38
   2   7  -3    4.58    1.71
   2   7  -3    2.31    1.39
  -2  -7   3    5.63    1.83
   2   7  -2    4.91    1.82
  -2  -7   2    1.23    0.93
   2   7  -1    4.71    1.56
  -2  -7   1    7.27    2.33
  -2  -7   1   -0.04    1.62
   2   7  -1    5.07    1.61
   2   7   0   26.72    3.11
  -2  -7   0   31.75    3.60
   2   7   0   25.78    3.29
  -2  -7   0   32.43    4.18
   2   7   1   29.36    3.29
  -2  -7  -1   20.92    2.93
   2   7   1   34.54    3.89
  -2  -7  -1   27.77    3.97
   2   7   2  146.45    7.33
  -2  -7  -2  142.13    6.96
   2   7   2  150.36    7.63
  -2  -7  -2  155.76    9.43
   2   7   3  135.75    7.21
  -2  -7  -3  136.15    6.66
  -2  -7  -3  133.40    8.63
   2   7   3  147.12    7.63
  -2  -7  -4   15.34    3.16
   2   7   4   20.75    2.96
   2   7   4   15.09    2.65
   2   7   5    7.60    1.84
   2   7   5    3.77    1.63
   2   7   5    5.01    1.44
  -2  -7  -5    6.83    2.11
  -2  -7  -6   75.58    6.31
   2   7   6   72.62    5.25
   2   7   6   77.84    5.90
   2   7   6   75.79    4.46
  -2  -7  -7   21.45    3.42
   2   7   7   23.92    3.10
   2   7   7   30.69    2.97
  -2  -7  -8   12.96    2.82
   2   7   8    7.84    1.71
   2   7   8    8.86    1.76
   2   7   8    9.54    2.63
  -2  -7  -9   34.62    4.46
  -2  -7  -9   23.22    4.68
   2   7   9   30.64    3.07
  -2  -7  -9   40.53    4.97
   2   7   9   33.52    4.22
  -2  -7 -10   34.94    4.50
  -2  -7 -10   25.51    5.32
   2   7  10   26.52    3.23
  -2  -7 -10   37.30    4.92
   2   7  10   28.59    3.95
  -2  -7 -11  113.31    7.65
  -2  -7 -11  138.61   12.23
   2   7  11  116.02    6.78
  -2  -7 -11  106.96    8.35
   2   7  11  107.01    7.75
  -2  -7 -12  112.69    7.76
   2   7  12  133.49    7.60
  -2  -7 -12   94.84    8.32
  -2  -7 -12  111.50   10.88
   2   7  12  117.85    8.38
   2   7  13  188.81    9.26
  -2  -7 -13  228.57   15.37
   2   7  13  181.55   10.75
   2   7  14   25.70    3.75
   2   7  14   27.75    4.48
   2   7  15   18.28    3.58
  -2  -7 -15   18.62    4.17
   2   7  15   30.48    4.41
   2   7  16   14.84    3.51
  -2  -7 -16   17.32    4.69
   2   7  16   12.16    2.81
   2   7  17    0.20    2.55
  -2  -7 -17   -2.97    2.17
   2   7  18   37.58    5.66
  -2  -7 -18   56.62    7.93
   2   7  18   58.69    6.21
   2   7  19    0.85    3.36
   2   7  19    2.48    1.72
   2   7  20   66.39    7.83
  -2  -7 -20   45.70    7.29
   2   7  20   47.34    6.00
   2   7  21   53.34    7.48
   2   7  21   46.68    6.25
   2   7  22   55.56    8.17
  -2  -7 -22   74.25    9.78
   2   7  22   60.82    7.03
   2   7  23   20.61    6.37
  -2  -7 -23   12.94    5.27
   2   7  23   18.41    4.47
   2   7  24    2.77    5.55
  -2  -7 -24   -4.89    5.26
   2   7  24    3.17    3.56
   2   7  25    7.80    3.85
  -2  -7 -25   -0.69    5.96
   2   7  26   22.08    5.41
  -2  -7 -26    7.55    6.18
   2   7  27   21.26    5.14
  -2  -7 -27   49.79    9.82
   2   7  28   17.71    4.85
  -2  -7 -28   14.96    8.90
   2   7  29   16.12    4.65
  -2  -7 -29   13.42    9.24
   2   7  30    5.26    3.66
  -2  -7 -30    5.53    8.82
   2   7  31    4.47    5.00
  -2  -7 -31   18.34   13.79
   2   7  32   -1.31    6.72
  -2  -8  26   -2.25   14.55
   2   8 -25   13.75    9.51
  -2  -8  25    1.26   10.43
   2   8 -24    0.08    6.85
  -2  -8  24   -6.91    9.00
   2   8 -23    9.48    6.71
  -2  -8  23   -3.15    9.53
  -2  -8  22   39.79   11.14
   2   8 -22   30.37    7.00
  -2  -8  22   43.84   12.13
  -2  -8  21   -3.94    5.99
   2   8 -21    6.21    5.35
  -2  -8  21   11.75    8.92
   2   8 -20   -5.25    4.16
  -2  -8  20   10.33    9.74
  -2  -8  19    1.15    5.24
   2   8 -19    8.33    4.63
  -2  -8  19    9.49    7.02
  -2  -8  18    2.47    5.14
   2   8 -18   -2.40    3.67
  -2  -8  18   -7.29    6.13
  -2  -8  17    1.39    3.13
   2   8 -17    2.00    3.06
  -2  -8  16   87.05    9.70
  -2  -8  16   52.04    9.58
  -2  -8  15    2.62    3.92
   2   8 -15    3.60    3.41
  -2  -8  15    6.88    4.41
  -2  -8  14   10.09    4.39
   2   8 -14    0.12    2.73
  -2  -8  14    1.50    5.48
  -2  -8  13   -2.47    3.15
   2   8 -13    1.18    2.97
  -2  -8  13   -4.08    3.65
  -2  -8  12   41.54    6.31
   2   8 -12   28.25    4.87
  -2  -8  12   24.13    5.89
  -2  -8  11   10.90    3.41
   2   8 -11    9.28    2.85
  -2  -8  11    2.02    3.16
  -2  -8  10   69.08    7.63
   2   8 -10   62.40    6.33
  -2  -8  10   65.42    8.37
  -2  -8   9   83.32    8.29
   2   8  -9   76.45    6.79
  -2  -8   9   64.77    8.06
  -2  -8   8  108.47    9.39
   2   8  -8  125.84    8.61
  -2  -8   8  102.71    9.77
  -2  -8   7  279.76   14.76
   2   8  -7  301.19   13.09
  -2  -8   7  286.44   15.93
  -2  -8   6    3.70    1.59
   2   8  -6    8.72    2.30
  -2  -8   5    0.33    0.56
   2   8  -5    1.76    1.30
  -2  -8   4   98.99    8.35
   2   8  -4  112.56    7.60
  -2  -8   4   97.29    8.40
   2   8  -3    3.98    2.28
  -2  -8   3    9.51    2.97
   2   8  -3    3.91    1.40
  -2  -8   3   11.72    3.08
   2   8  -2   57.33    4.81
  -2  -8   2   50.43    5.42
   2   8  -2   59.26    5.37
   2   8  -1   35.49    3.95
  -2  -8   1   35.76    4.32
   2   8  -1   36.35    4.19
  -2  -8   1   26.44    4.34
  -2  -8   0    3.68    2.41
   2   8   0    2.99    1.78
   2   8   1    0.19    1.85
  -2  -8  -1    0.79    2.36
   2   8   1    1.93    0.71
   2   8   2  490.38   14.74
  -2  -8  -2  421.05   12.95
   2   8   2  445.81   14.10
  -2  -8  -2  490.61   18.20
   2   8   3  102.51    6.85
  -2  -8  -3   71.97    5.36
   2   8   3   96.17    6.64
  -2  -8  -3   93.11    7.99
   2   8   4  167.08    8.98
  -2  -8  -4  131.31    6.88
  -2  -8  -4  129.28    9.03
   2   8   4  138.12    7.91
  -2  -8  -5   -2.03    1.37
   2   8   5    2.20    1.45
  -2  -8  -5    7.13    3.25
   2   8   5    4.43    1.91
  -2  -8  -6   16.91    3.43
   2   8   6    9.35    1.97
   2   8   6   13.26    2.76
  -2  -8  -7   12.09    3.05
   2   8   7   11.91    2.37
   2   8   7   17.93    3.43
   2   8   7   14.70    2.89
   2   8   8  127.93    7.46
  -2  -8  -8  156.76   10.36
  -2  -8  -9    5.99    2.81
   2   8   9    3.78    2.28
  -2  -8  -9   -1.85    2.51
  -2  -8 -10   65.44    8.34
  -2  -8 -10   72.05    7.38
  -2  -8 -10   74.57    7.08
   2   8  10   84.48    7.18
  -2  -8 -11   50.37    7.84
  -2  -8 -11   61.40    6.84
  -2  -8 -11   63.09    6.57
   2   8  11   66.08    6.50
  -2  -8 -12   -1.73    3.76
  -2  -8 -12    5.09    2.37
  -2  -8 -12   -0.17    2.00
  -2  -8 -13   49.29    8.23
  -2  -8 -13   33.89    5.58
   2   8  13   47.04    5.70
   2   8  14  168.89   11.01
  -2  -8 -14  228.30   16.56
   2   8  15    4.42    2.12
  -2  -8 -15    9.69    3.29
   2   8  16  100.12    9.12
  -2  -8 -16   90.94   10.26
   2   8  17   17.22    3.72
  -2  -8 -17    1.80    2.11
   2   8  18   47.09    6.13
  -2  -8 -18   58.03    8.11
   2   8  19   14.60    3.75
  -2  -8 -19    2.57    2.06
   2   8  20    0.36    2.35
  -2  -8 -20   -0.65    3.70
   2   8  21    3.16    2.71
  -2  -8 -21   23.75    6.23
   2   8  22   35.26    5.93
  -2  -8 -22   46.12    8.45
   2   8  23   -0.20    3.18
  -2  -8 -23   20.10    6.72
   2   8  24    9.29    4.48
  -2  -8 -24    1.87    5.74
   2   8  25    2.13    3.55
  -2  -8 -25    4.38    5.88
   2   8  26   -6.57    4.42
  -2  -8 -26    1.02    5.91
   2   8  27   -2.16    3.99
  -2  -8 -27    2.30    6.16
  -2  -8 -28   -0.12    7.85
   2   8  29   -5.37    4.64
  -2  -8 -29   -3.88    9.02
   2   8  30   10.29    6.44
  -2  -8 -30   -9.36   12.91
  -2  -9  25   -4.37   16.80
  -2  -9  24   40.18   16.84
   2   9 -23   -0.53    7.80
  -2  -9  23  -14.66   13.60
  -2  -9  22   17.46   10.65
   2   9 -22    3.04    6.90
  -2  -9  22  -13.70   12.33
  -2  -9  21   -9.19    7.79
   2   9 -21    4.51    5.98
  -2  -9  21   13.38   11.51
  -2  -9  20   10.76    7.21
   2   9 -20    6.90    5.72
  -2  -9  20    6.52   11.25
  -2  -9  19    4.29    6.57
   2   9 -19   -2.62    5.02
  -2  -9  19    1.40    8.89
  -2  -9  18   -3.19    5.21
   2   9 -18   -4.21    5.15
  -2  -9  18   -9.85    9.02
   2   9 -17    2.45    4.42
  -2  -9  17   11.03    8.48
   2   9 -16   49.39    7.43
  -2  -9  16   62.31   11.55
   2   9 -15   -4.75    4.05
  -2  -9  15  -10.47    7.42
  -2  -9  14    1.28    3.65
   2   9 -14   13.79    4.30
  -2  -9  14    4.05    7.29
  -2  -9  13   30.67    6.40
   2   9 -13   34.79    5.75
  -2  -9  13   19.81    7.90
  -2  -9  12   28.34    5.95
   2   9 -12   47.66    6.28
  -2  -9  12   40.64    9.06
  -2  -9  11   16.37    4.79
   2   9 -11    8.49    3.25
  -2  -9  11   10.44    6.73
  -2  -9  10   64.45    8.15
   2   9 -10   65.17    6.93
  -2  -9  10   64.53    9.87
  -2  -9   9   11.06    3.88
   2   9  -9    1.39    1.84
  -2  -9   8   14.41    3.94
   2   9  -8    8.22    2.83
  -2  -9   7   47.05    6.60
   2   9  -7   43.54    5.29
  -2  -9   6   52.46    6.91
   2   9  -6   52.41    5.81
  -2  -9   5   44.68    6.39
   2   9  -5   59.32    6.05
  -2  -9   4  101.23    9.40
   2   9  -4  106.73    7.96
   2   9  -3    1.09    1.88
  -2  -9   3    0.63    1.72
   2   9  -2   35.46    4.44
   2   9  -2   39.82    5.22
  -2  -9   2   38.23    5.71
   2   9  -1    2.38    1.52
   2   9  -1   -1.27    2.80
  -2  -9   1   -2.84    1.57
   2   9   0   17.19    3.13
  -2  -9   0    9.08    2.49
   2   9   1   -0.12    1.04
   2   9   1   -0.04    1.82
   2   9   2  195.90   10.03
   2   9   2  212.74   10.71
  -2  -9  -2  182.46   11.94
   2   9   3    3.37    1.61
   2   9   3    2.91    2.04
  -2  -9  -3    5.81    2.17
   2   9   4   58.40    5.55
   2   9   4   52.62    5.59
  -2  -9  -4   34.01    4.98
   2   9   5   50.96    5.14
   2   9   5   63.75    6.23
  -2  -9  -5   67.87    7.37
   2   9   6    1.31    1.24
   2   9   6    5.12    2.26
  -2  -9  -6    2.49    2.06
   2   9   7   17.63    3.07
  -2  -9  -7   27.05    4.85
   2   9   8   32.15    4.02
   2   9   8   37.39    5.13
  -2  -9  -8   41.35    5.89
   2   9   9   94.05    6.91
  -2  -9  -9  108.50    9.37
  -2  -9 -10   81.62    8.04
  -2  -9 -10   68.60    8.70
   2   9  10   85.74    7.88
  -2  -9 -10   74.33    7.72
  -2  -9 -11   14.70    5.13
   2   9  11   16.41    3.67
  -2  -9 -11   17.43    4.81
   2   9  12   -2.62    2.46
  -2  -9 -12   -1.84    2.52
  -2  -9 -13   45.76    6.51
   2   9  13   29.59    4.89
  -2  -9 -13   50.44    7.93
  -2  -9 -14   43.00    6.52
   2   9  14   40.44    5.78
   2   9  15   49.46    6.71
  -2  -9 -15   51.63    8.60
   2   9  16  122.48   10.52
  -2  -9 -16  141.74   13.71
   2   9  17   17.69    4.70
  -2  -9 -17   26.93    6.51
   2   9  18   21.38    4.93
  -2  -9 -18   27.65    6.49
   2   9  19   57.26    7.21
  -2  -9 -19  108.12   12.44
   2   9  20   19.04    4.83
  -2  -9 -20   19.36    5.63
   2   9  21   51.11    7.33
  -2  -9 -21   32.34    7.38
   2   9  22   23.36    5.70
  -2  -9 -22   42.85    8.90
   2   9  23   20.07    5.49
  -2  -9 -23   25.26    7.71
   2   9  24    9.21    4.28
  -2  -9 -24    5.56    6.93
   2   9  25    5.99    4.83
  -2  -9 -25   21.12    8.56
   2   9  26   -6.68    4.25
  -2  -9 -26    8.60    8.79
   2   9  27   26.10    6.98
  -2  -9 -27   19.90    9.61
   2   9  28    8.94    6.46
  -2  -9 -28   -3.52   10.85
   2   9  29   12.17    8.80
  -2 -10  22    0.69   12.06
   2  10 -21    5.33    8.16
  -2 -10  21   -2.35    8.88
   2  10 -20    4.72    6.76
  -2 -10  20    6.06    7.16
   2  10 -19  463.59   21.91
   2  10 -18   17.00    5.97
  -2 -10  18    9.05    7.32
   2  10 -17    3.58    4.34
  -2 -10  17    2.64    6.04
  -2 -10  16   -6.08    5.77
   2  10 -15    7.88    4.53
  -2 -10  15    8.66    5.89
   2  10 -14   -2.24    4.29
  -2 -10  14    2.42    5.05
   2  10 -13    0.83    3.35
  -2 -10  13   -1.75    4.78
   2  10 -12    1.32    3.62
  -2 -10  12    5.71    4.25
   2  10 -11    4.06    3.94
  -2 -10  11    3.66    4.25
   2  10 -10    1.93    3.36
  -2 -10  10    6.26    3.78
   2  10  -9    8.36    3.49
  -2 -10   9    3.82    3.39
   2  10  -8    2.73    2.68
  -2 -10   8   -5.61    4.29
   2  10  -7    8.69    3.30
  -2 -10   7    4.13    3.38
   2  10  -6   24.41    4.54
  -2 -10   6   29.51    5.83
   2  10  -5    1.78    2.39
  -2 -10   5    0.22    2.59
   2  10  -4   31.17    4.73
  -2 -10   4   30.25    5.65
   2  10  -3    8.74    2.83
  -2 -10   3    9.47    3.29
   2  10  -2    9.69    2.81
  -2 -10   2   33.19    5.75
   2  10  -1   -3.39    1.88
  -2 -10   1   -3.86    2.71
   2  10   0   53.21    5.68
   2  10   0   40.83    5.87
  -2 -10   0   44.45    6.36
   2  10   1   95.11    7.54
   2  10   1  127.28    9.02
  -2 -10  -1   94.74    9.31
   2  10   2   11.77    2.97
  -2 -10  -2   15.71    4.13
   2  10   3   26.95    4.16
   2  10   3   32.45    4.94
  -2 -10  -3   37.47    6.12
   2  10   4    2.71    1.84
   2  10   4    1.68    2.30
   2  10   5   25.02    3.87
   2  10   5   30.86    4.80
  -2 -10  -5   33.09    5.82
   2  10   6   66.00    6.23
  -2 -10  -6   64.66    7.68
   2  10   7   -2.24    1.77
   2  10   7    2.22    2.40
   2  10   8   28.08    4.75
  -2 -10  -8   34.25    5.77
   2  10   9   58.48    6.86
  -2 -10  -9   76.69    8.36
  -2 -10 -10   -3.67    2.52
  -2 -10 -10    1.70    3.01
   2  10  10    7.60    4.06
  -2 -10 -10    0.79    2.97
  -2 -10 -11    0.86    3.95
   2  10  11   -1.25    2.70
  -2 -10 -11    0.45    4.35
  -2 -10 -12   14.64    3.88
   2  10  12   23.09    5.06
  -2 -10 -12   19.23    5.73
  -2 -10 -13   -2.28    2.82
   2  10  13    2.83    3.03
  -2 -10 -13   -7.28    3.78
  -2 -10 -14    1.21    2.88
   2  10  14    0.59    3.48
  -2 -10 -14   -0.66    1.46
  -2 -10 -15   13.91    4.93
  -2 -10 -15    9.87    4.03
  -2 -10 -16   13.98    5.62
   2  10  17   17.71    5.17
  -2 -10 -17   -4.89    4.58
   2  10  18   37.83    7.12
  -2 -10 -18   50.73    9.82
   2  10  19   -4.14    4.78
  -2 -10 -19   -1.60    4.95
   2  10  20    5.53    4.35
  -2 -10 -20   -3.22    4.75
   2  10  21   39.17    7.08
  -2 -10 -21   76.83   11.57
   2  10  22   27.68    6.29
  -2 -10 -22   11.24    6.16
   2  10  23   -1.90    4.39
  -2 -10 -23   -0.12    4.87
   2  10  24   24.54    6.50
  -2 -10 -24    6.49    7.63
  -2 -10 -25   -5.63    7.91
   2  10  26   -3.75    7.28
  -2 -10 -26    6.05    8.72
   2  10  27    2.31    7.85
  -2 -10 -27   12.38   12.94
  -2 -11  21   -5.80   15.73
  -2 -11  20   -2.86   12.34
   2  11 -19   -0.51    8.33
  -2 -11  19   -8.24   10.78
  -2 -11  18   -6.44    9.48
   2  11 -17   12.63    7.24
   2  11 -16    6.34    5.73
  -2 -11  16    2.65    7.22
   2  11 -15    6.46    4.72
  -2 -11  15   10.99    7.54
   2  11 -14    4.23    5.24
  -2 -11  14    9.31    8.28
   2  11 -13    3.26    4.35
  -2 -11  13    5.32    6.48
   2  11 -12    6.79    4.52
  -2 -11  12    6.40    5.95
   2  11 -11    2.45    4.30
  -2 -11  11   -1.17    5.74
   2  11 -10   -3.44    3.68
  -2 -11  10    3.26    5.04
   2  11  -9   26.83    5.58
  -2 -11   9   34.36    7.87
   2  11  -8    5.34    4.20
  -2 -11   8    5.43    5.09
   2  11  -7    1.73    3.56
  -2 -11   7    5.79    4.05
   2  11  -6    0.23    3.04
  -2 -11   6   -1.07    3.73
   2  11  -5   -1.61    2.80
  -2 -11   5   12.11    4.87
   2  11  -4    2.18    2.46
  -2 -11   4    3.75    3.31
   2  11  -3   32.35    5.09
  -2 -11   3   15.41    4.76
  -2 -11   2   -3.01    3.24
   2  11  -1    3.18    2.22
  -2 -11   1    0.86    2.48
   2  11   0    2.61    2.31
  -2 -11   0    3.32    4.27
   2  11   1    0.20    2.43
  -2 -11  -1    3.08    3.11
   2  11   2    6.11    2.84
  -2 -11  -2    6.79    3.79
   2  11   3   16.20    3.89
   2  11   3   12.26    4.26
  -2 -11  -3   23.07    5.38
   2  11   4    5.92    2.90
   2  11   4   10.06    3.89
  -2 -11  -4    9.63    3.58
   2  11   5   -1.29    2.51
   2  11   5   -1.52    3.98
  -2 -11  -5   -2.66    2.60
   2  11   6    9.96    3.18
   2  11   6    7.92    3.49
   2  11   7   39.83    5.41
  -2 -11  -7   34.82    6.33
   2  11   8   -1.39    2.75
   2  11   8   -1.76    3.13
  -2 -11  -8    4.07    3.24
   2  11   9   23.60    4.31
   2  11   9   36.39    6.03
  -2 -11  -9   29.23    6.12
  -2 -11 -10   -1.76    5.17
   2  11  10    4.17    4.46
  -2 -11 -10    1.43    4.29
  -2 -11 -11    5.01    3.83
   2  11  11   -6.00    4.58
  -2 -11 -11   -6.60    4.16
  -2 -11 -12    2.90    4.48
   2  11  12   -5.88    4.30
  -2 -11 -12    4.49    3.43
  -2 -11 -13    0.26    3.23
   2  11  13    1.15    3.56
  -2 -11 -13   -1.29    4.08
   2  11  14   13.15    5.01
  -2 -11 -14    4.62    4.39
  -2 -11 -15    8.30    5.44
   2  11  15    2.58    4.42
   2  11  16   -5.76    4.49
  -2 -11 -16    3.06    6.06
   2  11  17    9.02    5.56
  -2 -11 -17   14.41    7.11
   2  11  18   38.33    7.92
  -2 -11 -18   73.07   12.50
   2  11  19   37.53    7.56
   2  11  20    2.22    5.40
  -2 -11 -20   -8.52    6.37
   2  11  21   13.67    5.74
  -2 -11 -21   31.43    8.57
   2  11  22    3.16    5.88
  -2 -11 -22    6.18    8.52
   2  11  23    1.54    5.51
  -2 -11 -23    0.96    8.11
   2  11  24   18.52    7.65
  -2 -11 -24   62.40   13.20
   2  11  25   -2.14    8.16
  -2 -11 -25    0.58   11.46
  -2 -12  17    2.09   13.22
   2  12 -16    9.56    8.90
  -2 -12  16    2.82   12.02
   2  12 -15    6.30    7.42
  -2 -12  15   -0.63   10.01
   2  12 -14    2.18    6.74
  -2 -12  14    8.09    9.35
   2  12 -13    2.56    5.36
   2  12 -12   -0.30    5.08
  -2 -12  12   12.80    8.12
   2  12 -11   -2.92    4.80
   2  12 -10   -1.72    4.35
   2  12  -9   24.95    6.13
  -2 -12   9   11.43    7.05
   2  12  -8    3.11    4.32
  -2 -12   8    1.51    6.13
   2  12  -7   -6.05    4.67
  -2 -12   7    7.76    7.73
  -2 -12   6    1.59    5.60
   2  12  -5    7.74    3.79
  -2 -12   5   16.51    6.53
   2  12  -4    4.29    3.25
   2  12  -3   35.48    6.02
  -2 -12   3   55.32    9.61
   2  12  -2   13.76    4.09
  -2 -12   2   17.73    6.30
   2  12  -1    2.68    2.99
  -2 -12   1   18.66    6.36
   2  12   0    3.83    3.10
  -2 -12   0   -2.33    4.05
   2  12   1   12.69    4.01
  -2 -12  -1    9.45    5.34
   2  12   2    2.99    3.33
  -2 -12  -2    4.70    5.32
   2  12   3   31.35    5.41
  -2 -12  -3   35.56    7.38
   2  12   4   -3.21    4.67
  -2 -12  -4   13.42    5.60
   2  12   5    2.80    3.79
   2  12   5    8.63    4.73
  -2 -12  -5    4.17    4.03
   2  12   6    0.59    3.13
   2  12   6    2.89    4.35
   2  12   7   -1.24    4.31
  -2 -12  -7   -3.66    4.43
   2  12   8   -1.52    2.67
   2  12   8   -3.43    4.95
  -2 -12  -8    6.55    5.57
   2  12   9   -0.37    3.09
  -2 -12  -9    1.91    5.07
   2  12  10    8.16    4.59
  -2 -12 -10    6.01    4.88
   2  12  11   -7.16    5.37
  -2 -12 -11   -1.60    4.04
  -2 -12 -12   20.10    6.43
  -2 -12 -12   21.71    6.38
  -2 -12 -13    1.92    5.59
   2  12  13    4.48    5.49
  -2 -12 -13   -1.59    4.42
   2  12  14   -4.44    6.04
  -2 -12 -15   41.89    8.98
  -2 -12 -15   48.80   10.18
  -2 -12 -16   10.95    5.99
   2  12  16   -0.79    6.42
  -2 -12 -16   18.89    7.29
   2  12  17   -6.73    6.75
   2  12  18    6.51    7.56
  -2 -12 -18   32.24    9.83
   2  12  19   38.08    8.71
  -2 -12 -19   49.22   11.96
  -2 -12 -20   -7.50    8.16
   2  12  21   14.37    8.29
  -2 -12 -21   18.70    9.22
   2  12  22   -1.18    8.54
  -2 -12 -22   -9.55    9.77
   2  13 -12   -1.73    7.71
  -2 -13  12   -2.08   11.71
   2  13 -11   -5.38    6.90
  -2 -13  11   26.14   12.69
   2  13 -10   -3.29    6.21
   2  13  -9    3.72    6.30
  -2 -13   9   13.81   10.06
   2  13  -8    6.06    5.16
  -2 -13   8   -3.03    7.41
   2  13  -7   -0.07    4.38
  -2 -13   7   -9.70    7.36
  -2 -13   6   -0.12    5.31
   2  13  -5    5.07    4.31
  -2 -13   5   -2.31    6.58
   2  13  -4   -5.77    5.06
  -2 -13   4    5.14    6.19
   2  13  -3   -0.26    3.94
  -2 -13   3    3.25    5.80
   2  13  -2    4.51    4.02
   2  13  -1    5.42    4.22
  -2 -13   1    7.84    6.23
   2  13   0    6.09    4.00
  -2 -13   0    5.77    6.20
   2  13   1   10.16    4.40
  -2 -13  -1   -9.31    7.12
   2  13   2   32.48    6.03
  -2 -13  -2   23.88    7.41
   2  13   3   -1.76    4.27
  -2 -13  -3   26.35    7.67
   2  13   4   17.49    4.77
  -2 -13  -4   43.22    9.17
   2  13   5   12.95    4.46
  -2 -13  -5    9.53    7.08
   2  13   6    6.90    4.16
   2  13   6   13.30    7.32
  -2 -13  -6   14.11    6.70
   2  13   7    1.52    3.08
   2  13   7    2.13    5.32
  -2 -13  -7    6.80    6.30
   2  13   8    3.10    3.45
   2  13   8    5.42    5.36
   2  13   9    3.81    4.10
   2  13   9    3.40    5.14
  -2 -13 -10   -4.13    5.12
   2  13  10   -8.35    6.35
  -2 -13 -10   -8.26    6.06
  -2 -13 -11   17.84    6.35
  -2 -13 -11   32.30    9.81
  -2 -13 -12   21.38    6.88
   2  13  12    3.47    5.70
  -2 -13 -12   23.00    8.52
  -2 -13 -13   23.30    7.42
  -2 -13 -13   19.53    7.65
  -2 -13 -14   10.42    6.80
   2  13  14    3.36    6.16
  -2 -13 -15    3.31    6.65
  -2 -13 -15   -2.41    6.57
  -2 -13 -16    6.68    7.35
  -2 -13 -16    3.20    9.67
   2  13  17   -2.64    8.14
  -2 -13 -17   16.27    9.90
   2  13  18    1.92    8.80
  -2 -13 -18    9.13   10.36
   2  13  19   -1.97    9.54
  -2 -13 -19   20.78   15.16
   2  14  -7    6.67    7.69
  -2 -14   7    7.55   11.09
   2  14  -6   -6.71    7.47
  -2 -14   6   -3.53   10.01
   2  14  -5    2.40    6.78
  -2 -14   5  -12.05    9.67
   2  14  -4   -4.71    6.23
  -2 -14   4    0.38    8.64
   2  14  -3   -6.62    6.21
  -2 -14   3   -5.43    8.29
   2  14  -2    3.82    5.85
  -2 -14   2    2.45    7.20
   2  14  -1   19.09    6.25
  -2 -14   1   15.47    9.63
   2  14   0   -1.28    4.83
  -2 -14   0   -0.36    7.24
   2  14   1    6.64    4.94
  -2 -14  -1   10.06    7.60
   2  14   2    4.20    4.84
  -2 -14  -2    4.01    5.76
   2  14   3    7.69    5.08
  -2 -14  -3   10.49    7.57
   2  14   4   -0.54    4.27
  -2 -14  -4   -4.92    7.00
   2  14   5    1.94    4.21
   2  14   6    5.97    4.53
  -2 -14  -6    1.46    6.11
   2  14   7    7.09    3.94
  -2 -14  -7    7.79    8.49
   2  14   8    6.28    5.15
  -2 -14  -8   12.76   11.90
   2  14   9   -6.90    7.94
  -2 -14 -10   -2.34    6.90
   2  14  10    5.22    8.03
  -2 -14 -10   -0.28    6.39
  -2 -14 -11    8.87    9.05
   2  14  11   -6.81    7.00
  -2 -14 -11   16.03    5.42
  -2 -14 -12   12.38    9.11
   2  14  12  -10.33    7.86
  -2 -14 -12   13.31    7.28
  -2 -14 -13   18.15    9.41
   2  14  13   -2.83    8.06
  -2 -14 -13   20.73   10.96
  -2 -14 -14   -4.07   10.67
  -2 -14 -14   18.84   12.66
   2  14  14   -5.87    9.35
   2  14  15   10.25   10.58
   2  14  16  -10.34   11.71
  -2 -15  -2    6.48   11.38
  -2 -15  -3   -5.63    9.81
  -2 -15  -4   -9.50    9.91
  -2 -15  -5   -1.41    9.65
  -2 -15  -6   -7.10   11.51
  -2 -15  -7   56.51   17.96
   2  15  11    3.99   12.59
   2  15  12    3.82   12.75
  -3  13   1    2.56   22.47
   3 -12 -12    0.15   12.97
   3 -12 -11   -1.87   12.10
   3 -12 -11    2.21   11.31
   3 -12 -10  -12.83   11.78
   3 -12 -10    3.56   12.38
   3 -12  -9    1.92   11.34
  -3  12   9  -14.52   14.32
   3 -12  -9   14.81   10.27
   3 -12  -8    3.90    7.96
  -3  12   8    7.84   11.97
   3 -12  -8    1.61    7.69
   3 -12  -7   31.28    9.17
  -3  12   7    8.99   12.47
   3 -12  -7   -2.42    8.30
   3 -12  -6   17.23    5.89
  -3  12   6   -3.55   10.33
   3 -12  -6   -8.70    9.07
   3 -12  -5   -0.08    6.91
  -3  12   5    7.18   12.01
   3 -12  -5    4.53    5.03
   3 -12  -5   -0.26    7.38
   3 -12  -4   -1.82    6.85
  -3  12   3  -10.85   10.71
   3 -12  -3  -11.01    9.43
  -3  12   2   10.51   11.03
   3 -12  -2   15.00    9.27
  -3  12   1   26.05    5.65
  -3  12   1    8.28   11.19
   3 -12  -1   -5.89    8.84
  -3  12   0    4.64   11.35
   3 -12   0    3.58    9.76
  -3  12  -1    8.78   13.24
   3 -12   1   -5.22    8.47
  -3  12  -2   22.25    5.48
   3 -12   2    1.14    9.77
  -3  12  -3    4.23    4.28
   3 -12   3    2.80    9.96
  -3  12  -4    3.64    4.67
   3 -12   4   -4.68   10.83
  -3  12  -5    3.16    4.76
  -3  12  -6    7.42    5.93
  -3  12  -7    5.06    6.36
  -3  12  -8    1.29    5.80
  -3  12  -9    0.72    6.93
  -3  12 -10    6.44    8.49
   3 -11 -16   13.14   12.25
   3 -11 -15   -0.52    9.51
  -3  11  14   -3.02   11.54
   3 -11 -13   12.68    9.34
  -3  11  13    2.88   10.24
   3 -11 -12    3.30   10.33
  -3  11  12    4.99    9.23
   3 -11 -11    8.18   10.01
   3 -11 -11    2.19    7.86
   3 -11 -11   23.97   11.67
   3 -11 -10   41.96   10.01
  -3  11  10   29.15   11.23
   3 -11  -9   -3.62    6.88
   3 -11  -9   -5.46    7.50
  -3  11   9   -0.83    7.67
   3 -11  -9   -8.54    6.61
   3 -11  -8    0.90    5.27
   3 -11  -8   -9.45    7.73
  -3  11   8   13.42    8.27
   3 -11  -8    2.26    6.17
   3 -11  -7   -4.92    6.47
  -3  11   7   -1.08    7.76
   3 -11  -7    2.67    6.38
   3 -11  -6    4.16    4.96
  -3  11   6   -2.03    7.78
   3 -11  -5   11.22    5.77
   3 -11  -5   21.93    7.63
  -3  11   4    1.27    3.05
  -3  11   4   19.93   10.05
   3 -11  -4   19.94    7.55
  -3  11   3   -5.61    3.60
  -3  11   2    0.30    2.91
   3 -11  -2    3.73    6.25
  -3  11   1    5.05    3.30
  -3  11   1    7.11    7.35
   3 -11  -1   16.15    7.23
  -3  11   0    4.20    4.15
  -3  11   0    6.56    8.74
   3 -11   0   10.05    7.05
  -3  11  -1   -5.21    3.48
  -3  11  -1   -0.35    8.63
   3 -11   1   -1.04    5.99
  -3  11  -2   -0.18    2.93
   3 -11   2   -6.05    5.91
  -3  11  -3    8.69    4.03
   3 -11   3   18.32    7.02
  -3  11  -4   15.92    4.73
  -3  11  -5   -1.92    4.27
   3 -11   5    5.65    6.31
  -3  11  -6    2.02    4.47
   3 -11   6    1.75    7.14
  -3  11  -7    3.82    3.42
   3 -11   7  849.64   36.71
  -3  11  -8    0.26    3.22
   3 -11   8    2.38    9.07
  -3  11  -9   -4.81    3.69
   3 -11   9   10.57    9.34
  -3  11 -10   -5.91    5.72
   3 -11  10   -3.03   10.53
  -3  11 -11   41.86    7.03
   3 -11  11   14.99   12.17
  -3  11 -12    2.54    5.08
   3 -11  12   -2.48   12.12
  -3  11 -13    1.64    5.18
  -3  11 -14    1.25    6.32
  -3  11 -15    1.51    8.49
   3 -10 -20   -2.52   11.70
   3 -10 -19   -3.43    9.91
   3 -10 -18   12.02    9.06
  -3  10  17   24.49    9.80
   3 -10 -16   -6.15    6.79
  -3  10  16   19.09    8.82
   3 -10 -15   -6.69    8.95
  -3  10  15   -5.26    6.35
   3 -10 -14  -10.53    8.03
  -3  10  14   49.53   10.50
   3 -10 -13    1.49    6.87
  -3  10  13   12.40    6.87
  -3  10  12   30.40    9.11
   3 -10 -12   12.30    9.60
   3 -10 -11   15.33    6.59
   3 -10 -11   18.98    7.79
  -3  10  11   16.54    7.58
   3 -10 -11    9.97    6.64
   3 -10 -10   18.79    6.62
  -3  10  10   11.09    7.42
   3 -10 -10   -0.71    5.04
   3 -10  -9   26.85    6.75
   3 -10  -9   15.28    6.29
  -3  10   9    7.30    6.95
   3 -10  -9   27.36    7.85
   3 -10  -8    6.77    5.83
   3 -10  -8    8.67    5.43
  -3  10   8    5.42    6.78
   3 -10  -8    0.52    5.83
   3 -10  -7   15.76    5.50
   3 -10  -7   34.90    6.32
   3 -10  -7   21.89    7.00
   3 -10  -6   13.70    5.21
   3 -10  -6    6.15    5.12
   3 -10  -6   16.84    5.80
  -3  10   6    5.26    7.43
   3 -10  -5    8.62    5.07
  -3  10   5    6.74    7.37
   3 -10  -4   -4.18    5.68
  -3  10   4    7.09    2.95
   3 -10  -3   12.30    7.41
  -3  10   3    9.46    3.18
   3 -10  -2   -1.05    4.98
  -3  10   2   11.38    3.42
   3 -10  -1    8.69    5.46
  -3  10   1    8.59    3.11
   3 -10   0    6.05    5.61
  -3  10   0   15.09    3.76
  -3  10  -1    1.06    5.81
  -3  10  -1    6.46    2.83
   3 -10   2   -1.24    5.05
  -3  10  -2    2.16    2.77
   3 -10   3   16.69    6.57
  -3  10  -3   -0.90    2.75
   3 -10   4   26.97    7.66
  -3  10  -4    0.62    2.72
   3 -10   5    2.63    6.18
  -3  10  -6   23.28   10.12
  -3  10  -6   13.47    4.08
  -3  10  -7   -4.30    3.90
  -3  10  -8   -4.79    3.94
  -3  10  -9   -0.23    4.10
   3 -10   9   -3.40    6.28
  -3  10 -10    3.66    3.94
  -3  10 -11   22.27    5.45
  -3  10 -12   11.06    3.78
   3 -10  12   -6.21    7.88
  -3  10 -13    1.93    3.78
   3 -10  13   28.81    9.82
  -3  10 -14    2.84    3.62
   3 -10  14  -11.12    8.79
  -3  10 -15   59.47    8.50
   3 -10  15   -4.58    8.49
  -3  10 -16   11.81    5.63
   3 -10  16   13.70   10.85
   3 -10  17   -2.78   11.54
  -3  10 -18   -6.12    7.67
   3 -10  18    6.25   12.93
   3  -9 -22    6.05   12.16
   3  -9 -21   10.60   10.72
  -3   9  21   15.27    9.49
  -3   9  20   -6.73    7.70
   3  -9 -19    9.03    8.75
  -3   9  19    5.65    6.21
   3  -9 -18   -8.72    8.41
  -3   9  18    3.82    5.81
   3  -9 -17   -0.65    5.83
   3  -9 -16    2.81    5.71
   3  -9 -15    4.65    6.22
  -3   9  15   28.10    7.41
   3  -9 -13   -1.82    6.06
   3  -9 -13    3.24    7.10
   3  -9 -12    7.52    5.81
  -3   9  12   10.30    5.95
   3  -9 -12    9.20    5.84
   3  -9 -11   10.40    4.93
   3  -9 -11    7.90    5.63
  -3   9  11   16.75    8.30
   3  -9 -11    3.03    4.30
   3  -9 -10    3.82    4.06
   3  -9 -10    2.09    3.53
  -3   9  10   26.65    7.75
   3  -9 -10   25.17    6.28
   3  -9  -9   24.62    5.81
   3  -9  -9   36.99    7.75
  -3   9   9    2.15    4.82
   3  -9  -9   11.44    5.07
   3  -9  -8    6.16    4.57
   3  -9  -8   -5.21    2.81
  -3   9   8    3.81    5.61
   3  -9  -7   -2.50    3.23
   3  -9  -7   -3.08    2.09
   3  -9  -7   -4.03    3.64
   3  -9  -6   51.04    8.55
   3  -9  -6   57.10    8.25
  -3   9   6   70.20   10.52
  -3   9   5    5.00    5.17
   3  -9  -4   14.40    5.42
  -3   9   4   14.32    3.20
   3  -9  -3   -2.91    2.61
  -3   9   3   -3.07    1.85
   3  -9  -2   13.67    5.06
  -3   9   2   10.22    2.92
   3  -9  -1   10.45    4.46
  -3   9   1    5.62    2.82
  -3   9   0   33.09    8.04
  -3   9   0   26.54    4.43
  -3   9  -1   22.60    6.68
  -3   9  -2   -5.02    4.28
   3  -9   2   -4.76    3.93
  -3   9  -2    0.20    2.38
  -3   9  -3    4.15    4.90
   3  -9   3   -6.95    4.59
  -3   9  -3    0.89    2.04
   3  -9   4    8.61    4.83
  -3   9  -4    8.18    2.67
  -3   9  -5   -7.47    6.43
   3  -9   5   -5.64    5.61
   3  -9   6   22.32    6.86
  -3   9  -6   18.99    3.80
  -3   9  -7    7.15    6.57
   3  -9   7    6.72    5.94
  -3   9  -7    1.64    2.50
  -3   9  -8   27.29   10.54
  -3   9  -8   14.87    3.77
   3  -9   8   18.14    6.83
  -3   9  -9    2.00    2.81
   3  -9   9    5.45    5.61
  -3   9 -10    0.06    3.19
   3  -9  10   -6.24    6.87
  -3   9 -11   -0.17    3.32
   3  -9  11   -5.31    6.08
  -3   9 -12   45.51    6.60
   3  -9  12   83.52   11.99
  -3   9 -13   -0.12    3.41
   3  -9  13    0.41    6.12
  -3   9 -14    5.05    4.26
   3  -9  14    1.36    6.03
  -3   9 -15    5.84    5.18
   3  -9  15   11.81    7.57
  -3   9 -16    3.70    4.70
   3  -9  16    1.61    6.69
  -3   9 -17    3.22    4.70
   3  -9  17   -8.85    7.91
  -3   9 -18   13.82    5.18
   3  -9  18   17.64   10.47
  -3   9 -19   -1.12    4.45
   3  -9  19   -4.17    9.58
  -3   9 -20   18.86    6.80
   3  -9  20    5.91   13.92
  -3   9 -21   -1.65    6.82
   3  -8 -24   49.49   13.88
  -3   8  24    5.86    8.68
   3  -8 -23    0.72    9.84
  -3   8  23   16.20    8.19
   3  -8 -22    1.81    8.24
  -3   8  22    7.78    6.18
   3  -8 -21   -4.22    7.62
  -3   8  21   13.04    7.54
   3  -8 -20    3.91    6.85
  -3   8  20    1.77    5.11
  -3   8  19    3.75    5.53
   3  -8 -18   11.26    6.13
  -3   8  18    6.99    5.48
  -3   8  17    6.32    5.93
   3  -8 -16   -1.97    5.31
  -3   8  16    2.43    5.19
   3  -8 -15    1.65    4.20
  -3   8  15    4.32    5.12
   3  -8 -14   -3.67    4.35
  -3   8  14   22.42    6.59
   3  -8 -13   -6.99    5.14
   3  -8 -13   -0.58    3.90
   3  -8 -12   21.61    6.36
   3  -8 -12   25.86    6.20
  -3   8  12    5.89    5.15
   3  -8 -11   -8.44    4.75
   3  -8 -11    4.37    4.71
  -3   8  11    6.24    4.03
   3  -8 -10    4.19    4.15
   3  -8 -10    0.54    2.76
   3  -8 -10   -4.10    4.02
   3  -8  -9    1.26    3.22
   3  -8  -9   16.14    4.76
  -3   8   9    7.74    4.87
   3  -8  -9    4.93    3.91
   3  -8  -8   36.59    6.52
   3  -8  -8   21.37    5.24
  -3   8   8   39.34    7.69
   3  -8  -8   22.40    4.70
   3  -8  -7   15.94    4.68
  -3   8   7   14.88    5.09
   3  -8  -6  204.38   15.49
  -3   8   6  265.94   17.89
   3  -8  -6  245.46   15.12
   3  -8  -5    6.21    3.34
  -3   8   5    3.95    4.54
  -3   8   4   18.80    5.80
   3  -8  -4   10.76    3.64
  -3   8   4   11.43    2.49
  -3   8   3   72.55    9.72
   3  -8  -3   66.35    9.00
  -3   8   3   50.45    5.37
  -3   8   2    4.85    3.83
  -3   8   2    7.99    1.96
   3  -8  -1    3.44    2.51
  -3   8   1    5.03    1.76
  -3   8   0   -1.66    4.59
   3  -8   0    0.26    2.36
  -3   8   0    3.19    1.63
   3  -8   1   33.25    6.09
  -3   8  -1   25.61    3.96
  -3   8  -2   26.50    6.19
   3  -8   2   33.44    6.28
  -3   8  -2   24.31    3.82
  -3   8  -3   39.30    7.50
   3  -8   3   33.58    6.46
  -3   8  -3   19.64    3.45
   3  -8   4   17.28    5.09
  -3   8  -4   20.04    3.51
   3  -8   5    4.77    3.88
  -3   8  -5    6.78    2.26
  -3   8  -6    3.27    4.28
   3  -8   6   -2.53    3.50
  -3   8  -6    4.13    1.87
  -3   8  -7    5.89    4.60
   3  -8   7    0.97    3.59
  -3   8  -7    0.09    1.54
  -3   8  -8    6.52    5.10
  -3   8  -8   -3.46    2.21
  -3   8  -9    6.82    6.68
  -3   8  -9    0.65    2.74
  -3   8 -10   15.06    7.47
  -3   8 -10    8.00    2.96
   3  -8  10    0.36    3.97
   3  -8  11    4.01    4.14
  -3   8 -12   50.68    6.33
   3  -8  12   18.08    6.37
  -3   8 -13   -2.62    3.11
   3  -8  13    1.96    4.90
  -3   8 -14   15.25    4.34
  -3   8 -15   13.30    4.49
   3  -8  15   -6.99    5.23
  -3   8 -16    8.96    4.20
   3  -8  16   -4.02    5.98
  -3   8 -17   -5.06    4.14
   3  -8  17   -9.18    6.83
  -3   8 -18    1.93    3.73
   3  -8  18   -8.63    7.88
  -3   8 -19   -2.46    4.07
   3  -8  19  -10.85    8.57
  -3   8 -20   -3.99    4.21
  -3   8 -21   -3.48    4.62
  -3   8 -22    0.96    4.48
  -3   8 -23   -5.38    6.53
  -3   7  27    3.97   12.77
   3  -7 -26   -1.73   12.37
  -3   7  26   15.98    9.25
   3  -7 -25   24.44   10.87
  -3   7  25   16.80    7.24
   3  -7 -24   -8.53   11.28
  -3   7  24   15.41    6.19
   3  -7 -23    1.71    7.78
  -3   7  23    0.75    4.21
   3  -7 -22    2.16    7.42
   3  -7 -21   -2.61    7.38
  -3   7  21    6.11    4.67
   3  -7 -20    3.39    6.41
  -3   7  20   16.08    6.32
   3  -7 -19   22.00    6.94
  -3   7  19    8.92    5.71
   3  -7 -18   11.78    5.59
  -3   7  18   18.13    6.05
   3  -7 -17    2.23    4.86
  -3   7  17   -6.62    4.99
   3  -7 -16   29.51    6.67
  -3   7  16   20.29    5.65
   3  -7 -15    2.31    2.87
  -3   7  15    7.39    4.16
   3  -7 -14   -3.70    2.96
   3  -7 -14    5.66    5.80
  -3   7  14    3.28    2.80
   3  -7 -13   22.99    5.73
  -3   7  13   15.60    4.95
   3  -7 -13   28.38    5.87
   3  -7 -12   26.23    6.03
   3  -7 -12   34.52    6.02
   3  -7 -11   -5.76    3.63
  -3   7  11   -2.75    2.84
   3  -7 -10    9.34    4.19
  -3   7  10    1.20    2.49
   3  -7  -9    7.95    2.99
   3  -7  -9   15.85    4.20
  -3   7   9   11.93    4.84
   3  -7  -9    7.71    2.94
   3  -7  -8   20.25    4.58
  -3   7   8   22.74    5.42
   3  -7  -8   24.16    4.40
   3  -7  -7   52.32    7.40
  -3   7   7   54.99    7.66
   3  -7  -7   53.12    6.37
   3  -7  -6   39.76    6.68
   3  -7  -6   73.82    8.07
  -3   7   6   55.64    7.78
   3  -7  -6   60.26    6.22
  -3   7   5   40.12    6.69
   3  -7  -5   21.02    4.89
   3  -7  -4    8.74    3.64
  -3   7   4   11.13    2.63
  -3   7   3   29.94    5.86
   3  -7  -3   20.48    4.72
  -3   7   3   23.22    3.53
  -3   7   2   70.18    8.65
   3  -7  -2   76.27    9.09
  -3   7   2   57.00    5.41
  -3   7   1   75.29    9.14
   3  -7  -1   54.30    7.66
  -3   7   1   54.49    5.40
  -3   7   0  197.54   14.67
   3  -7   0  178.64   13.69
   3  -7   1  148.07   12.42
  -3   7  -1  119.70    7.95
   3  -7   2    0.08    1.48
  -3   7  -2    2.60    1.20
  -3   7  -3   24.73    5.71
   3  -7   3   11.53    3.57
  -3   7  -3   16.03    2.90
  -3   7  -4  105.37   10.35
   3  -7   4   81.81    9.21
   3  -7   5    1.64    3.30
  -3   7  -5    6.03    1.95
  -3   7  -6   14.52    4.74
   3  -7   6   25.82    5.60
  -3   7  -6   19.58    3.32
  -3   7  -7    3.51    3.80
   3  -7   7    0.40    3.40
  -3   7  -7    9.95    2.55
  -3   7  -8    1.96    4.69
   3  -7   8    0.95    4.00
  -3   7  -8    2.05    1.41
  -3   7  -9   -5.59    3.40
   3  -7   9   -1.92    3.61
  -3   7  -9   -1.76    1.78
  -3   7 -10    0.48    3.99
   3  -7  10   -4.05    3.34
  -3   7 -10    4.45    2.28
  -3   7 -11   -6.79    6.22
  -3   7 -11   -2.88    2.44
  -3   7 -12    5.11    2.50
   3  -7  12   -1.59    4.56
  -3   7 -13    8.86    2.93
   3  -7  13   -3.98    5.42
  -3   7 -14    9.05    3.11
   3  -7  14   -0.60    4.28
  -3   7 -15    3.31    2.25
   3  -7  15    0.96    4.04
  -3   7 -16   22.32    4.72
   3  -7  16    6.61    4.99
  -3   7 -17    9.00    3.66
   3  -7  17    8.27    5.48
  -3   7 -18    3.47    3.30
   3  -7  18   -2.78    6.06
  -3   7 -19   -3.60    4.09
   3  -7  19   -4.72    6.22
  -3   7 -20    2.30    3.94
  -3   7 -22   19.84    5.64
  -3   7 -23   -2.10    4.10
  -3   7 -24   -0.40    4.95
   3  -6 -27   -0.65   12.40
  -3   6  27   37.47   12.92
   3  -6 -26    2.43    8.79
   3  -6 -25   -6.89   10.38
  -3   6  25   14.83    6.66
   3  -6 -24   -9.39    8.13
  -3   6  24   -3.23    5.48
   3  -6 -23    0.30    6.30
  -3   6  23   -1.53    5.22
   3  -6 -22    4.39    6.86
  -3   6  22   -5.33    5.50
   3  -6 -21   -0.10    5.85
  -3   6  21    5.29    5.24
  -3   6  20    1.45    4.13
   3  -6 -19   65.87    9.74
  -3   6  19   81.14    9.69
   3  -6 -18   -0.84    3.60
  -3   6  18    4.54    3.23
   3  -6 -17   -0.24    3.99
  -3   6  17   -0.82    3.26
   3  -6 -16   -6.06    3.20
  -3   6  16   10.01    4.15
   3  -6 -15   -3.73    2.97
   3  -6 -15    3.79    4.78
  -3   6  15   -3.43    2.56
   3  -6 -14   24.40    5.25
  -3   6  14   17.50    4.50
  -3   6  13   40.65    6.46
   3  -6 -13   31.25    5.74
   3  -6 -12   16.09    4.19
  -3   6  12    5.48    2.67
   3  -6 -11    7.68    3.56
  -3   6  11    3.89    2.16
   3  -6 -10    1.67    2.50
   3  -6 -10    8.49    3.34
  -3   6  10    8.75    3.22
   3  -6  -9   41.36    6.16
   3  -6  -9   33.47    5.73
  -3   6   9   32.87    5.76
   3  -6  -9   21.06    3.97
   3  -6  -8   58.53    7.63
  -3   6   8   84.35    9.17
   3  -6  -8   61.36    6.46
   3  -6  -7   -0.46    2.56
   3  -6  -7   -0.27    1.71
   3  -6  -6   76.86    8.58
   3  -6  -6   74.12    6.46
  -3   6   6   97.19    9.64
  -3   6   5    6.53    2.84
   3  -6  -5    6.23    2.18
   3  -6  -5   -0.47    2.50
   3  -6  -5    4.31    2.64
  -3   6   4    7.67    2.89
   3  -6  -4    6.56    2.86
  -3   6   4    4.93    1.86
   3  -6  -3  253.35   15.86
  -3   6   3  262.05   10.99
  -3   6   2   31.40    5.64
   3  -6  -2   35.66    6.32
  -3   6   2   42.27    4.50
  -3   6   1    5.76    2.78
   3  -6  -1    0.91    2.01
  -3   6   1    2.23    1.39
  -3   6   0    8.13    3.19
   3  -6   0    4.26    2.88
  -3   6   0   12.36    2.49
  -3   6  -1   -1.35    2.54
   3  -6   1    1.72    0.93
  -3   6  -1    4.95    1.64
  -3   6  -2    1.75    3.37
  -3   6  -2   15.25    2.61
   3  -6   3   -1.38    1.09
  -3   6  -3    1.26    0.98
  -3   6  -4    1.70    3.45
   3  -6   4    4.30    2.22
  -3   6  -5   41.12    6.62
   3  -6   5   39.03    6.07
  -3   6  -5   39.23    4.36
  -3   6  -6   26.82    5.37
   3  -6   6   25.28    5.07
  -3   6  -6   27.29    3.73
  -3   6  -7  162.75   12.33
   3  -6   7  136.32   11.41
  -3   6  -7  138.99    8.45
  -3   6  -8   34.15    6.22
   3  -6   8   26.26    5.24
  -3   6  -8   26.64    3.73
  -3   6  -9    0.07    3.85
   3  -6   9    7.11    3.32
  -3   6  -9    5.06    1.87
  -3   6 -10    7.79    4.31
   3  -6  10    4.28    3.28
  -3   6 -11    1.00    3.39
   3  -6  11   -0.15    3.73
  -3   6 -11    2.07    1.38
   3  -6  12   12.12    4.61
  -3   6 -12   17.52    3.32
  -3   6 -13   34.08    6.94
   3  -6  13   27.77    5.80
  -3   6 -13   27.08    4.08
  -3   6 -14   -3.26    2.07
   3  -6  14   -3.74    4.41
  -3   6 -15    5.27    2.39
   3  -6  15   17.84    5.28
  -3   6 -16   10.68    3.26
   3  -6  16   12.37    4.90
  -3   6 -17   12.97    3.61
   3  -6  17   15.68    4.91
  -3   6 -18   -2.45    3.12
   3  -6  18   -4.10    5.79
  -3   6 -19   39.90    5.97
   3  -6  19   -6.24    7.22
  -3   6 -20    1.49    2.94
  -3   6 -21    0.31    3.05
  -3   6 -22    8.30    4.17
  -3   6 -23   -2.13    3.72
  -3   6 -24    7.86    4.36
  -3   6 -26   -1.65    5.03
  -3   6 -27   -6.43    6.70
   3  -5 -28    1.44   11.18
   3  -5 -27   -0.25   10.18
   3  -5 -26   -3.01    8.70
   3  -5 -25    5.70    7.43
  -3   5  25   18.61    7.69
   3  -5 -24    2.23    6.57
  -3   5  24   14.40    6.44
   3  -5 -23    1.89    6.02
  -3   5  23    6.41    5.09
   3  -5 -22    2.68    7.40
  -3   5  22   -0.30    4.19
  -3   5  21    2.49    3.61
   3  -5 -20    1.25    4.95
  -3   5  20   18.31    5.05
   3  -5 -19   10.45    4.65
  -3   5  19    8.17    3.50
   3  -5 -18   41.46    7.26
  -3   5  18   46.25    6.64
   3  -5 -17   19.53    5.12
  -3   5  17   15.17    3.86
   3  -5 -16   66.99    8.11
  -3   5  16   55.72    7.16
   3  -5 -15   26.72    5.05
  -3   5  15   22.57    4.66
   3  -5 -15   27.33    5.23
   3  -5 -14   25.10    4.69
  -3   5  14   33.31    5.61
   3  -5 -13   74.96    7.86
  -3   5  13   52.44    7.01
   3  -5 -13   61.67    7.45
   3  -5 -12   27.86    4.77
  -3   5  12   32.48    5.64
   3  -5 -12   25.18    4.16
   3  -5 -11   19.36    4.00
  -3   5  11   34.72    5.61
   3  -5 -11   21.41    4.22
   3  -5 -10   75.50    8.01
  -3   5  10   83.03    8.77
   3  -5 -10  103.72    9.25
   3  -5  -9   66.61    7.30
  -3   5   9   59.52    7.55
  -3   5   8    3.42    1.31
   3  -5  -8   16.18    3.62
   3  -5  -8   12.02    3.00
   3  -5  -8   10.17    3.26
   3  -5  -7    6.47    2.20
   3  -5  -7   12.93    3.65
  -3   5   7   15.11    3.62
   3  -5  -7   14.43    3.98
   3  -5  -6  158.08    8.81
   3  -5  -6  153.87   11.37
   3  -5  -5    7.27    1.95
   3  -5  -5   33.55    4.49
   3  -5  -5   16.95    3.83
  -3   5   5   29.83    5.10
   3  -5  -4   15.32    3.87
  -3   5   4   19.27    4.20
   3  -5  -3   23.02    4.54
  -3   5   3   22.48    3.21
  -3   5   3   14.07    3.79
   3  -5  -2   35.89    5.81
  -3   5   2   40.45    5.84
  -3   5   2   26.66    3.29
  -3   5   1    0.39    0.89
   3  -5  -1    2.90    2.12
  -3   5   1    4.10    2.30
   3  -5   0   23.81    4.57
  -3   5   0   24.55    4.59
  -3   5   0   21.30    2.82
  -3   5  -1    6.52    1.63
   3  -5   1    7.18    2.89
  -3   5  -1    0.72    1.77
   3  -5   2  205.47   13.14
  -3   5  -2  220.52    9.09
   3  -5   3  198.14   12.96
  -3   5  -3  243.28    9.53
  -3   5  -4   -0.25    2.79
   3  -5   4    2.23    1.51
  -3   5  -4    3.49    1.68
  -3   5  -5    1.27    1.12
   3  -5   5   -1.06    1.52
   3  -5   6   53.63    6.92
  -3   5  -6   59.41    7.21
  -3   5  -6   58.94    5.09
   3  -5   6   51.36    4.39
   3  -5   7   38.43    5.80
  -3   5  -7   38.05    5.86
  -3   5  -7   31.11    3.87
   3  -5   7   42.25    4.24
   3  -5   8    6.69    2.96
   3  -5   8   24.46    3.41
  -3   5  -8   24.42    5.00
  -3   5  -8   16.86    2.85
   3  -5   9   35.11    4.14
  -3   5  -9   19.06    4.69
   3  -5   9   24.92    5.28
  -3   5  -9   38.30    4.25
   3  -5  10   20.59    3.33
  -3   5 -10   15.29    4.49
  -3   5 -10   14.48    2.83
   3  -5  11   40.13    4.55
  -3   5 -11   50.25    6.96
   3  -5  11   38.16    6.00
  -3   5 -11   55.21    5.21
   3  -5  12    9.54    2.53
  -3   5 -12   11.91    4.46
   3  -5  12   -0.07    3.01
  -3   5 -12    9.49    2.22
   3  -5  13   74.96    6.81
  -3   5 -13   74.57    8.52
   3  -5  13   60.94    7.58
  -3   5 -13   75.47    6.47
   3  -5  14    9.30    2.79
   3  -5  14    9.91    4.01
  -3   5 -14    8.69    2.33
  -3   5 -14    8.29    4.94
   3  -5  15   -4.05    3.30
   3  -5  15    1.73    1.89
  -3   5 -15    2.37    1.56
  -3   5 -15   -4.71    5.23
   3  -5  16   -3.68    4.18
   3  -5  16    2.75    2.37
  -3   5 -16    0.54    1.42
   3  -5  17    4.43    4.07
  -3   5 -17    0.98    1.43
   3  -5  18    9.87    5.09
  -3   5 -18   13.52    3.38
   3  -5  18    0.47    3.06
   3  -5  19    0.15    5.87
  -3   5 -19   -4.42    2.73
   3  -5  19   -4.76    3.60
  -3   5 -20    9.85    3.49
   3  -5  20   -3.38    3.33
  -3   5 -21    5.91    3.09
   3  -5  21    3.80    4.03
  -3   5 -22   62.19    7.47
   3  -5  22   61.93    9.07
  -3   5 -23   -1.68    4.19
   3  -5  23    5.87    5.46
  -3   5 -24   -0.61    3.39
   3  -5  24   -1.84    6.06
   3  -5  25    0.48    6.09
  -3   5 -26   -3.68    3.89
   3  -5  26   -7.38    7.26
  -3   5 -27    2.83    5.08
   3  -5  27   71.08   11.43
   3  -5  28    7.70    8.63
   3  -5  29   11.65   12.42
   3  -4 -29  -11.34   13.54
   3  -4 -28    4.29   10.81
   3  -4 -27   -4.92    8.54
   3  -4 -26    2.17    7.64
   3  -4 -25    2.78    7.10
  -3   4  24   22.75    6.95
   3  -4 -24   98.77   13.52
  -3   4  23    8.36    5.49
   3  -4 -23   -6.77    7.57
  -3   4  22    6.52    3.42
   3  -4 -22   -2.76    5.54
  -3   4  21   16.11    4.57
   3  -4 -21    1.38    4.87
  -3   4  20   28.17    5.32
   3  -4 -20   14.32    5.41
  -3   4  19   21.62    4.65
   3  -4 -19   35.98    6.63
  -3   4  18   14.90    3.76
   3  -4 -18    5.38    3.36
  -3   4  17    0.84    1.32
   3  -4 -17   -2.08    2.72
   3  -4 -16   54.35    6.71
  -3   4  16   69.85    7.54
   3  -4 -16   53.58    7.17
   3  -4 -15  105.27    8.52
  -3   4  15  121.52   13.54
  -3   4  15  112.14    9.58
   3  -4 -15  147.32   11.44
   3  -4 -14   46.04    5.48
  -3   4  14   42.76    9.22
  -3   4  14   56.72    7.02
   3  -4 -14   55.58    6.79
   3  -4 -13   61.04    6.37
  -3   4  13   88.86    8.77
   3  -4 -13   81.62    7.75
   3  -4 -12   19.65    3.60
  -3   4  12   34.06    7.87
  -3   4  12   45.02    6.30
   3  -4 -12   38.72    5.38
   3  -4 -11   20.62    3.97
   3  -4 -11   34.86    5.13
  -3   4  11   17.93    6.10
  -3   4  11   31.05    5.19
   3  -4 -10   12.41    3.10
   3  -4 -10    8.68    3.02
  -3   4  10    4.62    4.73
  -3   4  10   10.86    3.05
   3  -4  -9   68.39    7.32
  -3   4   9   44.49    6.88
  -3   4   9   70.99    7.51
   3  -4  -8   23.69    3.96
   3  -4  -8   -0.06    1.44
  -3   4   8    0.77    3.95
  -3   4   8   22.44    4.48
   3  -4  -7  108.24    8.99
  -3   4   7  114.55    9.49
   3  -4  -6   77.08    5.80
   3  -4  -6  133.24    8.90
  -3   4   6   49.97    5.79
  -3   4   6  117.27    9.57
   3  -4  -5    6.24    2.39
  -3   4   5    7.40    2.79
  -3   4   5   -2.01    2.89
   3  -4  -5   -0.92    0.98
   3  -4  -4    7.03    2.77
   3  -4  -4    4.80    1.46
  -3   4   4   15.92    3.56
  -3   4   4    1.49    3.23
   3  -4  -4   12.02    3.13
  -3   4   3  143.48   10.37
  -3   4   3  138.67    6.66
   3  -4  -3  149.59   10.78
  -3   4   2   65.40    7.01
   3  -4  -2   54.02    6.81
  -3   4   2   51.96    4.20
   3  -4  -1   29.49    5.50
  -3   4   1   32.38    4.88
  -3   4   1   23.62    2.74
   3  -4   0   12.74    3.27
   3  -4   0   13.13    1.75
  -3   4   0   14.36    3.37
  -3   4   0   12.18    2.14
  -3   4  -1    0.21    0.93
   3  -4   1    0.17    2.30
  -3   4  -1   -0.44    1.15
   3  -4   2  150.94   10.80
  -3   4  -2  169.06   11.11
  -3   4  -2  164.07    7.24
   3  -4   3  642.64   22.20
   3  -4   3  671.21   12.25
  -3   4  -3  661.80   21.79
  -3   4  -3  613.26   13.84
   3  -4   4    0.34    0.89
  -3   4  -4   -0.07    1.08
   3  -4   4   -1.11    1.15
   3  -4   5   80.46    7.82
   3  -4   5   94.46    5.28
  -3   4  -5  102.86    6.00
   3  -4   6   43.62    3.85
  -3   4  -6   45.73    5.79
   3  -4   6   36.27    5.33
  -3   4  -6   38.80    3.79
   3  -4   7   16.62    2.58
  -3   4  -7   17.93    4.01
   3  -4   7   16.95    3.90
  -3   4  -7   15.17    2.45
   3  -4   8   35.87    4.00
  -3   4  -8   42.89    5.70
  -3   4  -8   22.84    3.17
   3  -4   9  296.16   11.51
  -3   4  -9  275.02   13.85
   3  -4   9  256.37   14.07
  -3   4  -9  278.29   10.50
   3  -4  10   17.10    3.02
  -3   4 -10   24.03    4.34
   3  -4  10   10.00    3.24
   3  -4  11   24.89    3.72
  -3   4 -11   35.70    5.36
   3  -4  11   25.72    4.87
  -3   4 -11   29.74    3.86
   3  -4  12    6.37    1.89
  -3   4 -12    3.71    2.77
   3  -4  12   12.23    3.65
  -3   4 -12   13.85    2.68
   3  -4  13   32.47    4.64
   3  -4  13   50.61    6.67
  -3   4 -13   48.77    4.95
  -3   4 -13   33.17    5.58
  -3   4 -14    5.82    3.56
   3  -4  14    8.64    2.46
  -3   4 -14   12.79    2.64
   3  -4  15   28.52    4.64
  -3   4 -15   28.21    4.07
  -3   4 -15   39.82    6.36
   3  -4  16    7.08    3.77
   3  -4  16   11.25    3.22
  -3   4 -16    4.01    1.53
  -3   4 -16    6.51    4.43
   3  -4  17   11.72    4.31
   3  -4  17   14.55    3.84
  -3   4 -17   11.76    2.74
  -3   4 -17   10.08    6.29
  -3   4 -18   -0.15    1.05
   3  -4  18   -1.61    4.33
   3  -4  19   19.95    5.03
  -3   4 -19   14.80    3.45
   3  -4  20   -0.76    3.09
  -3   4 -20    1.34    1.77
   3  -4  21    2.90    3.68
  -3   4 -21    6.15    2.90
   3  -4  22   -3.99    3.87
  -3   4 -22   -3.14    2.74
   3  -4  23   28.88    7.07
  -3   4 -23   21.92    5.02
   3  -4  24   -7.30    5.26
  -3   4 -24    6.54    3.97
   3  -4  25   22.69    7.77
  -3   4 -25    2.32    4.36
   3  -4  26   -3.09    5.88
  -3   4 -26    4.86    3.91
   3  -4  27    4.33    5.80
  -3   4 -27    0.40    4.51
   3  -4  28    7.61    7.17
  -3   4 -28    2.93    4.86
   3  -4  29   18.99    9.46
  -3   4 -29    9.19    6.76
  -3   4 -30   12.64    9.43
   3  -3 -29    1.41   10.00
   3  -3 -27   18.75    8.40
  -3   3  27   -0.15   14.46
   3  -3 -26   13.22    7.42
  -3   3  26   -5.25   11.43
   3  -3 -25    7.70    6.25
  -3   3  25   20.94   12.58
   3  -3 -24    9.05    7.96
  -3   3  24   -6.79   10.16
   3  -3 -23  247.42   18.44
  -3   3  23   -1.69   10.42
   3  -3 -22   -0.66    5.74
  -3   3  22   19.75    5.20
  -3   3  22    7.22    7.62
  -3   3  21   19.29    4.35
  -3   3  21   18.76    8.53
   3  -3 -20    1.30    4.11
  -3   3  20    5.32    2.57
  -3   3  20   -2.05    7.08
   3  -3 -19    2.55    3.16
  -3   3  19   -0.34    1.81
  -3   3  19   -0.80    6.90
   3  -3 -18   10.22    4.12
  -3   3  18    2.18    5.78
   3  -3 -17   39.26    6.01
  -3   3  17   57.09    9.71
   3  -3 -16    6.26    2.76
  -3   3  16    2.15    1.13
   3  -3 -15  173.81   10.77
   3  -3 -15  201.20   12.41
  -3   3  15  187.43   15.39
  -3   3  15  191.91   11.70
   3  -3 -14    6.96    2.23
  -3   3  14   14.36    4.95
  -3   3  14    7.48    2.57
   3  -3 -13   16.15    3.45
   3  -3 -13   25.04    4.33
  -3   3  13   22.06    5.42
  -3   3  13   27.88    4.52
   3  -3 -12    7.83    2.46
   3  -3 -12    1.49    1.74
  -3   3  12    3.48    3.65
   3  -3 -11   13.86    2.97
   3  -3 -11   16.36    3.27
  -3   3  11   23.78    5.28
  -3   3  11   20.20    3.86
  -3   3  10    8.30    2.71
  -3   3  10    4.48    2.98
   3  -3 -10    7.11    2.08
   3  -3 -10   10.64    2.83
  -3   3   9   29.92    5.19
   3  -3  -9   40.44    5.28
   3  -3  -9   49.22    5.26
   3  -3  -8   51.88    5.98
   3  -3  -8   56.50    5.51
  -3   3   8   34.17    4.95
  -3   3   8   54.46    6.33
  -3   3   7    8.29    2.61
  -3   3   7   15.61    3.39
   3  -3  -7   12.10    3.33
   3  -3  -7   10.32    2.36
   3  -3  -6   44.24    5.61
  -3   3   6   59.46    6.52
   3  -3  -5   10.62    2.02
   3  -3  -5   12.29    3.12
  -3   3   5   13.91    2.65
  -3   3   5   17.06    3.45
   3  -3  -4  131.45    9.37
   3  -3  -4  105.87    5.68
  -3   3   4   98.43    5.86
   3  -3  -3  847.45   23.92
   3  -3  -3  722.92   14.17
  -3   3   3  991.73   25.39
  -3   3   3  557.12   12.82
  -3   3   2   18.78    3.81
  -3   3   2    9.45    1.73
   3  -3  -2   20.17    4.25
  -3   3   2   11.09    1.89
   3  -3  -1  380.18   15.96
  -3   3   1  435.53   17.09
  -3   3   1  440.29   10.64
   3  -3   0  112.06    8.82
  -3   3   0  101.33    8.27
  -3   3   0  101.49    5.11
   3  -3   0  100.12    4.57
   3  -3   1   27.47    4.70
   3  -3   1   18.59    1.96
  -3   3  -1   33.05    4.80
  -3   3  -1   27.23    2.64
   3  -3   2    4.12    1.05
  -3   3  -2    6.32    2.07
   3  -3   2    0.78    1.46
  -3   3  -2    2.54    1.30
   3  -3   3  393.49    9.69
  -3   3  -3  392.12   15.99
   3  -3   3  417.54   17.13
  -3   3  -3  394.65   10.08
   3  -3   4    4.58    1.27
  -3   3  -4   -1.40    1.70
   3  -3   4   -0.05    0.70
  -3   3  -4    2.69    1.33
   3  -3   5  132.14    6.26
  -3   3  -5  127.11    6.02
   3  -3   5  140.28    9.75
   3  -3   6   65.06    4.74
   3  -3   6   51.04    5.99
  -3   3  -6   73.19    4.66
   3  -3   7    2.52    1.26
  -3   3  -7    5.97    2.43
  -3   3  -7    2.68    1.28
   3  -3   8   96.86    6.49
  -3   3  -8  100.26    7.89
   3  -3   8   98.33    8.12
  -3   3  -8  101.05    5.96
   3  -3   9  272.58   11.03
  -3   3  -9  276.53   13.17
   3  -3   9  259.36   13.12
  -3   3  -9  297.25   10.11
   3  -3  10   10.14    2.43
  -3   3 -10   11.29    3.12
   3  -3  10    7.22    2.69
  -3   3 -10    8.81    1.86
   3  -3  11   94.42    7.22
  -3   3 -11   81.59    7.44
   3  -3  11   97.94    8.31
  -3   3 -11   92.82    6.14
   3  -3  12    7.16    2.26
  -3   3 -12    2.19    2.13
   3  -3  12    0.72    2.25
  -3   3 -12    7.40    2.13
   3  -3  13   13.11    3.17
  -3   3 -13   15.04    3.68
   3  -3  13   16.44    3.91
  -3   3 -13   17.77    2.93
   3  -3  14   42.94    5.57
  -3   3 -14   49.76    6.22
   3  -3  14   39.57    5.62
  -3   3 -14   43.54    4.85
   3  -3  15  153.05   10.84
  -3   3 -15  196.39   12.15
   3  -3  15  161.87   11.03
  -3   3 -15  160.99    9.20
   3  -3  16   90.82    8.47
  -3   3 -16   92.11    8.72
   3  -3  16   99.15    8.89
  -3   3 -16   78.41    6.63
   3  -3  17  113.32    9.88
  -3   3 -17  127.69   10.22
   3  -3  17   93.47    8.97
  -3   3 -17  120.70    8.39
   3  -3  18   92.29    9.00
   3  -3  18   78.27    9.12
  -3   3 -18  105.91    8.20
  -3   3 -18   95.16    9.22
  -3   3 -19    3.13    4.71
  -3   3 -19   15.48    3.29
   3  -3  19   12.13    3.65
   3  -3  20   29.92    5.68
  -3   3 -20   23.91    4.03
   3  -3  21   35.61    6.37
  -3   3 -21   33.58    5.10
   3  -3  22    5.00    4.66
  -3   3 -22   -3.23    2.58
   3  -3  23   85.41    9.81
  -3   3 -23   99.19    9.22
   3  -3  24    7.14    4.57
  -3   3 -24    6.78    3.52
   3  -3  25   24.67    7.37
  -3   3 -25   18.28    5.00
   3  -3  26    6.16    5.82
  -3   3 -26    4.70    4.43
   3  -3  27    6.88    6.38
  -3   3 -27    5.71    4.25
   3  -3  28    7.75    6.91
   3  -3  29    0.57    6.87
  -3   3 -29    3.02    5.03
   3  -3  30   -1.32    8.94
  -3   3 -30   -1.74    6.05
  -3   3 -31    1.27    8.47
  -3   2  31   -1.57   19.48
  -3   2  30   -2.75   14.98
   3  -2 -30    9.48   10.48
  -3   2  29   -5.38   13.44
   3  -2 -29    5.75    8.99
  -3   2  28  -10.77   11.18
   3  -2 -28    3.14    7.70
  -3   2  27   -4.67   11.75
   3  -2 -27    8.62    6.70
  -3   2  26   -2.88   11.00
   3  -2 -26    4.48    5.94
   3  -2 -25    5.17    6.39
  -3   2  24   -5.96    9.15
   3  -2 -24    0.56    5.92
  -3   2  23    4.12    9.43
   3  -2 -23  140.91   13.70
  -3   2  22   23.15    9.02
   3  -2 -22   -0.35    5.21
  -3   2  21   47.38   10.40
  -3   2  21   40.64    6.19
  -3   2  20   29.48    8.36
  -3   2  20   50.60    6.01
  -3   2  19   19.32    7.09
   3  -2 -19    4.40    3.76
  -3   2  19   19.19    3.71
  -3   2  18    4.43    5.41
   3  -2 -18   -2.28    3.39
  -3   2  18    3.94    2.05
   3  -2 -17   21.69    4.98
  -3   2  17   16.50    5.81
  -3   2  17    6.15    2.15
   3  -2 -17   11.96    3.61
   3  -2 -16  243.57   13.96
  -3   2  16  168.18   15.07
  -3   2  16  214.65   11.37
   3  -2 -16  197.79   11.12
   3  -2 -15   53.79    6.73
  -3   2  15   78.63    9.88
  -3   2  15   74.11    6.73
   3  -2 -15   79.98    6.98
   3  -2 -14   32.33    4.76
   3  -2 -14   18.60    3.41
  -3   2  14   18.98    5.15
  -3   2  14   19.52    3.59
  -3   2  13    4.57    1.67
  -3   2  13    2.34    2.84
   3  -2 -13   -0.69    1.60
   3  -2 -13    2.05    1.28
   3  -2 -12   14.24    3.00
  -3   2  12   11.63    3.86
  -3   2  12   21.25    3.80
   3  -2 -12   16.81    3.19
   3  -2 -11   18.12    3.32
  -3   2  11   15.70    4.26
  -3   2  11   23.57    3.82
   3  -2 -11   15.36    3.11
   3  -2 -10  136.02    8.36
   3  -2 -10  115.92    8.12
  -3   2  10  138.96   10.93
  -3   2  10  123.39    8.82
  -3   2   9    0.86    1.62
  -3   2   9    3.90    2.68
   3  -2  -9    7.47    1.95
   3  -2  -9    2.58    1.35
   3  -2  -8  134.64    7.74
   3  -2  -8  105.74    7.59
  -3   2   8   92.56    7.64
  -3   2   8  107.12    8.20
  -3   2   7    6.76    2.60
  -3   2   7    8.09    2.34
   3  -2  -7    6.49    1.87
   3  -2  -7    5.03    2.18
   3  -2  -6   21.02    3.65
  -3   2   6   16.19    3.25
   3  -2  -6   11.86    1.71
  -3   2   5   46.71    4.40
   3  -2  -5   66.09    6.59
   3  -2  -5   71.02    5.13
   3  -2  -4  107.36    7.93
  -3   2   4   93.93    5.74
  -3   2   4  106.73    7.96
   3  -2  -4  124.80    6.63
   3  -2  -3   56.62    3.64
   3  -2  -3   62.13    6.09
   3  -2  -3   39.55    3.72
  -3   2   3   32.37    3.10
  -3   2   3   53.92    5.90
   3  -2  -2   61.46    3.53
   3  -2  -2   71.57    6.64
  -3   2   2   71.30    4.27
   3  -2  -1   22.22    4.00
   3  -2  -1   16.21    1.99
  -3   2   1   10.53    2.99
  -3   2   1    8.35    1.54
   3  -2   0    3.87    1.26
  -3   2   0    3.34    1.93
   3  -2   0    6.24    2.67
   3  -2   1   33.73    2.89
  -3   2  -1   32.38    4.58
  -3   2  -1   22.64    2.21
   3  -2   1   46.74    5.39
   3  -2   2  647.25   12.13
  -3   2  -2  652.62   19.23
  -3   2  -2  658.14   10.92
   3  -2   2  642.59   19.43
   3  -2   3  992.59   15.75
  -3   2  -3  951.18   22.71
  -3   2  -3 1011.60   14.02
   3  -2   3  999.23   24.58
   3  -2   4  166.79    6.90
  -3   2  -4  150.45    9.06
  -3   2  -4  181.55    6.12
   3  -2   4  183.78   10.67
   3  -2   5  194.26    7.72
  -3   2  -5  213.30   10.79
  -3   2  -5  223.64    6.90
  -3   2  -6  144.66    9.11
   3  -2   6  169.23   10.08
   3  -2   7  183.02    8.45
  -3   2  -7  198.08    7.06
   3  -2   7  185.26   10.41
   3  -2   8   30.60    3.74
  -3   2  -8   41.22    4.93
  -3   2  -8   24.98    2.71
   3  -2   8   41.07    4.89
   3  -2   9  337.32   12.25
  -3   2  -9  400.30   15.04
   3  -2   9  321.27   13.44
  -3   2  -9  380.31   11.03
  -3   2 -10   82.38    5.52
   3  -2  10   83.68    6.55
   3  -2  11   68.03    6.15
  -3   2 -11   88.36    7.08
  -3   2 -11   60.28    4.81
   3  -2  11   72.11    6.52
   3  -2  12    1.07    1.63
  -3   2 -12   -1.57    1.92
  -3   2 -12    0.44    1.14
   3  -2  12   -3.15    1.97
   3  -2  13   33.69    4.66
  -3   2 -13   21.65    3.64
   3  -2  13   42.08    5.33
  -3   2 -13   35.71    4.08
   3  -2  14   28.27    4.64
  -3   2 -14   35.56    4.59
   3  -2  14   35.00    5.03
  -3   2 -14   35.30    4.15
   3  -2  15   18.97    4.28
  -3   2 -15   29.16    4.35
   3  -2  15   12.09    3.55
  -3   2 -15   26.42    3.86
   3  -2  16   14.83    3.68
  -3   2 -16   11.38    3.15
   3  -2  16   10.78    3.90
  -3   2 -16   12.78    2.86
   3  -2  17   -2.12    4.15
  -3   2 -17    0.78    1.18
  -3   2 -17    3.07    2.52
  -3   2 -18    9.12    2.51
   3  -2  18    3.46    2.05
  -3   2 -18    1.50    2.76
  -3   2 -19   33.86    5.43
  -3   2 -19   25.46    4.28
   3  -2  19   27.99    5.25
  -3   2 -20    3.92    3.41
   3  -2  20    6.08    3.30
  -3   2 -20   11.75    3.12
   3  -2  21   66.75    8.46
  -3   2 -21   74.52    7.55
   3  -2  22    5.38    3.57
  -3   2 -22   14.24    3.10
  -3   2 -23   57.27    7.36
   3  -2  23   43.81    7.53
  -3   2 -24   38.99    6.21
   3  -2  24   12.97    5.71
   3  -2  25   44.33    8.45
  -3   2 -25   94.19    9.90
   3  -2  26    9.62    6.42
  -3   2 -26   -5.82    3.80
   3  -2  27   -1.71    5.91
  -3   2 -27   -0.31    3.66
   3  -2  28   23.53    8.36
  -3   2 -28   14.75    5.25
   3  -2  29   15.94    8.47
   3  -2  30   22.26    9.19
  -3   2 -30    0.27    4.51
   3  -2  31    6.50   11.08
  -3   2 -31    0.09    6.18
  -3   1  31   -6.77   20.14
  -3   1  30    7.53   15.72
   3  -1 -30  -11.16    9.71
  -3   1  29   11.53   13.38
   3  -1 -29   -1.47    7.18
  -3   1  28   34.33   14.19
   3  -1 -28   10.69    7.33
  -3   1  27   -9.98   12.38
   3  -1 -27    2.01    6.02
   3  -1 -26    5.84    5.65
   3  -1 -25    2.20    5.88
  -3   1  24    2.55    7.99
   3  -1 -24   -2.57    5.32
  -3   1  23   11.62    7.94
   3  -1 -23    9.23    5.97
  -3   1  22    8.20    7.24
   3  -1 -22   -3.56    4.96
  -3   1  21   -0.92    5.23
   3  -1 -21   -4.35    5.31
  -3   1  20   63.59   10.95
   3  -1 -20   -0.58    4.50
  -3   1  19   45.47    9.29
  -3   1  19   67.39    6.79
  -3   1  18   -4.42    5.75
  -3   1  18   16.15    3.44
   3  -1 -17  268.43   15.35
  -3   1  17  246.35   11.63
   3  -1 -17  254.82   11.44
   3  -1 -16  325.45   16.42
  -3   1  16  277.80   18.81
  -3   1  16  330.34   13.19
   3  -1 -16  320.56   12.74
   3  -1 -15   87.30    8.57
  -3   1  15   83.45   10.09
  -3   1  15   83.59    6.53
   3  -1 -15   63.11    5.75
   3  -1 -14  177.37   11.46
   3  -1 -14  192.43   10.61
  -3   1  14  170.33    9.53
  -3   1  14  153.83   13.23
   3  -1 -13   69.48    6.32
  -3   1  13   85.03    9.67
  -3   1  13   82.09    6.68
  -3   1  12    1.70    1.06
  -3   1  12    3.28    2.52
   3  -1 -12    1.80    1.76
   3  -1 -12    3.70    1.66
   3  -1 -11   43.08    4.85
  -3   1  11   57.94    7.53
  -3   1  11   46.23    4.88
   3  -1 -11   53.02    5.41
   3  -1 -10  143.20    8.17
   3  -1 -10  121.28    8.04
  -3   1  10  134.05   10.59
  -3   1  10  148.49    8.82
  -3   1   9    4.99    2.44
   3  -1  -9    3.01    1.42
   3  -1  -9    1.94    1.66
   3  -1  -8  119.52    6.73
   3  -1  -8  116.65    7.75
  -3   1   8  121.30    8.73
  -3   1   8  130.07    8.23
  -3   1   7    1.09    1.07
   3  -1  -7    5.85    1.53
   3  -1  -7    5.02    2.24
   3  -1  -6  616.10   13.86
   3  -1  -6  516.16   15.73
  -3   1   6  490.45   15.40
  -3   1   6  569.67   16.73
  -3   1   5    4.17    1.65
   3  -1  -5    2.84    1.02
   3  -1  -5    0.62    1.52
   3  -1  -4  167.29    6.49
   3  -1  -4  193.45    9.71
  -3   1   4  162.30    7.66
  -3   1   4  182.36    9.77
  -3   1   3   -2.76    1.66
  -3   1   3    1.22    0.88
   3  -1  -3    2.71    1.08
   3  -1  -3    1.64    1.66
   3  -1  -2  295.49   12.35
   3  -1  -2  324.42    8.36
  -3   1   2  276.31   11.98
   3  -1  -1   76.93    4.49
  -3   1   1   67.64    6.12
   3  -1  -1   58.61    2.85
   3  -1  -1   65.94    6.17
  -3   1   0  219.13   10.66
   3  -1   0  234.01   10.92
  -3   1   0  206.20    5.00
   3  -1   0  237.70    7.61
  -3   1  -1  162.15    8.82
   3  -1   1  157.59    6.13
   3  -1   1  145.68    8.56
  -3   1  -1  168.97    4.47
   3  -1   2  120.49    5.48
  -3   1  -2  115.33    7.76
  -3   1  -2  103.80    3.52
   3  -1   2  109.24    7.43
   3  -1   3   17.90    2.27
  -3   1  -3    8.32    2.57
  -3   1  -3   12.12    1.41
   3  -1   3   22.76    3.21
   3  -1   4  851.22   15.97
  -3   1  -4  870.86   20.60
  -3   1  -4  950.94   11.42
   3  -1   5   53.27    4.28
  -3   1  -5   54.37    5.38
  -3   1  -5   52.88    2.98
   3  -1   5   60.34    5.45
   3  -1   6   25.88    3.18
  -3   1  -6   18.52    3.01
  -3   1  -6   23.87    2.22
   3  -1   6   24.16    3.48
   3  -1   7    0.72    1.64
  -3   1  -7    3.73    1.71
   3  -1   7    3.10    1.40
  -3   1  -7    1.83    1.13
   3  -1   8    4.85    1.68
  -3   1  -8   11.10    1.82
   3  -1   8   11.80    2.51
   3  -1   9   32.31    3.90
  -3   1  -9   13.46    2.79
  -3   1  -9   26.10    2.82
   3  -1   9   33.87    4.15
   3  -1  10   63.14    5.64
  -3   1 -10   70.38    5.69
  -3   1 -10   61.90    4.64
   3  -1  10   52.94    5.11
   3  -1  11    6.44    2.31
  -3   1 -11    4.00    1.66
  -3   1 -11    3.67    1.48
   3  -1  11    0.90    1.21
   3  -1  12   29.73    4.36
  -3   1 -12   25.71    3.57
   3  -1  12   18.73    3.34
  -3   1 -12   36.76    4.02
   3  -1  13  166.11   10.26
   3  -1  13  131.23    8.49
  -3   1 -13  172.40    8.92
  -3   1 -13  165.32    8.94
   3  -1  14    6.48    2.60
  -3   1 -14    7.34    2.11
   3  -1  14    7.94    2.62
  -3   1 -14    8.78    2.29
  -3   1 -15    1.82    1.53
  -3   1 -15    7.81    2.25
   3  -1  15    2.85    2.53
   3  -1  16   24.29    4.67
  -3   1 -16   29.54    4.13
  -3   1 -16   31.04    4.42
   3  -1  16   22.67    4.65
   3  -1  17    2.07    1.60
  -3   1 -17   -1.81    1.31
  -3   1 -18    9.29    3.01
   3  -1  18   11.49    3.25
  -3   1 -18   15.67    3.44
  -3   1 -19   25.33    4.37
  -3   1 -19   37.43    5.08
   3  -1  19   33.55    5.78
  -3   1 -20   17.77    4.07
  -3   1 -20   23.69    4.07
   3  -1  20   17.54    4.26
  -3   1 -21    7.31    3.32
  -3   1 -21   15.93    3.43
  -3   1 -22    8.22    3.64
   3  -1  22   21.40    5.43
  -3   1 -22   25.44    4.43
  -3   1 -23   12.53    3.51
  -3   1 -23    7.74    4.93
   3  -1  23   15.78    5.36
   3  -1  24    4.66    5.39
  -3   1 -24   -0.72    1.96
   3  -1  25   37.18    7.91
  -3   1 -25   34.11    5.96
   3  -1  26    3.97    6.46
  -3   1 -26    2.42    3.19
   3  -1  27    2.24    6.04
  -3   1 -27   18.30    5.36
   3  -1  28   -5.02    6.40
  -3   1 -28   13.97    5.28
   3  -1  29   22.87    8.50
  -3   1 -29    0.35    3.88
   3  -1  30    3.82    7.58
  -3   1 -30    2.51    5.12
   3  -1  31    0.98    8.89
  -3   1 -31    1.56    5.48
  -3   1 -32   -1.04    7.30
  -3   0  30   21.06   16.50
   3   0 -30    3.53    9.13
  -3   0  29   10.33   12.27
   3   0 -29   -3.55    7.18
  -3   0  28   29.37   13.76
   3   0 -28   11.66    8.09
  -3   0  27   14.93   11.26
   3   0 -27    1.95    6.06
  -3   0  26  -10.76   10.73
   3   0 -26   -6.77    6.16
  -3   0  25   -2.06    9.77
   3   0 -25    0.56    4.56
   3   0 -24   -4.97    5.41
  -3   0  23  -10.14    9.15
   3   0 -23    1.33    4.18
  -3   0  22   80.46   13.65
   3   0 -22   58.46    8.06
  -3   0  21   31.74    9.61
   3   0 -21    9.44    4.83
  -3   0  20   28.87    9.20
  -3   0  19   63.01   11.08
   3   0 -19   -1.72    4.03
  -3   0  18  164.21   15.81
   3   0 -18  173.20    9.84
   3   0 -17    2.14    3.12
  -3   0  17    2.16    5.76
  -3   0  17    5.80    2.54
   3   0 -17   12.35    2.63
   3   0 -16  192.48   12.04
  -3   0  16  209.87    9.72
   3   0 -16  212.17   10.42
   3   0 -15    8.55    2.97
  -3   0  15    9.88    2.32
   3   0 -15   13.48    2.66
   3   0 -14   88.72    7.66
  -3   0  14   95.18    6.40
   3   0 -14   85.72    6.52
   3   0 -13   72.13    6.71
  -3   0  13   56.03    4.87
   3   0 -13   63.59    5.40
   3   0 -12    9.94    2.76
  -3   0  12   12.47    2.43
   3   0 -12   17.79    3.02
   3   0 -11  277.29   12.17
  -3   0  11  234.89   10.20
   3   0 -11  264.59   11.35
   3   0 -10   41.30    4.55
  -3   0  10   39.07    5.81
  -3   0  10   32.05    3.72
   3   0 -10   29.14    4.00
   3   0  -9   25.53    3.49
  -3   0   9   21.97    4.15
  -3   0   9   15.53    2.60
   3   0  -9   30.74    4.21
   3   0  -8  161.78    8.04
  -3   0   8  139.90    9.40
  -3   0   8  139.76    7.81
   3   0  -8  114.43    7.35
   3   0  -7  468.91   12.83
  -3   0   7  374.39   14.17
  -3   0   7  411.33   13.31
   3   0  -7  499.32   15.12
   3   0  -6   52.68    4.02
  -3   0   6   44.44    4.84
  -3   0   6   36.71    3.97
   3   0  -6   46.25    4.82
   3   0  -5  145.17    6.03
  -3   0   5  120.61    7.29
  -3   0   5  121.33    7.16
   3   0  -5  121.77    7.19
   3   0  -4   76.97    3.95
   3   0  -4  102.50    6.76
  -3   0   4   99.72    6.28
  -3   0   4   88.77    6.28
  -3   0   3    2.41    1.73
   3   0  -3    1.43    1.83
  -3   0   3    0.13    0.72
   3   0  -3    5.82    1.05
  -3   0   2   82.21    5.93
   3   0  -2   76.35    5.84
  -3   0   2   95.56    5.40
   3   0  -2   91.93    3.52
   3   0  -1  174.90    7.00
  -3   0   1  208.37    9.09
   3   0  -1  174.86    4.21
   3   0  -1  162.22    8.15
   3   0   0   17.50    2.28
  -3   0   0   23.68    3.50
   3   0   0   22.90    3.32
   3   0   1   82.35    5.95
  -3   0  -1  115.07    7.20
   3   0   1   88.84    4.80
   3   0   2  662.56   16.18
  -3   0  -2  729.34   17.60
  -3   0  -3  136.21    2.98
  -3   0  -3  133.42    7.63
   3   0   3  117.88    5.88
  -3   0  -4  384.38   12.28
   3   0   4  456.73   13.41
  -3   0  -4  394.32    6.03
   3   0   4  418.70   11.57
  -3   0  -5  322.74   11.13
   3   0   5  333.32   10.85
   3   0   5  367.22   11.89
  -3   0  -5  332.51    6.45
   3   0   6  356.65   11.16
  -3   0  -6  348.06   11.52
   3   0   6  383.01   11.96
  -3   0  -6  375.05    8.06
   3   0   7   21.51    3.50
  -3   0  -7   34.61    3.80
   3   0   7   39.13    3.79
  -3   0  -7   29.82    2.70
   3   0   8   32.91    3.92
  -3   0  -8   40.77    4.02
   3   0   8   38.79    3.89
  -3   0  -8   23.46    2.60
   3   0   9   33.54    3.85
  -3   0  -9   30.35    3.44
   3   0   9   24.85    2.98
  -3   0  -9   28.17    2.79
   3   0  10   22.93    3.65
  -3   0 -10   11.55    1.98
   3   0  10   21.33    2.86
   3   0  11  324.92   12.97
   3   0  11  315.41   10.98
  -3   0 -11  333.27   10.52
   3   0  12   19.44    3.85
  -3   0 -12   31.26    3.75
   3   0  12   22.79    3.15
  -3   0 -12   31.84    3.64
   3   0  13  180.74   10.67
  -3   0 -13  185.42    9.26
   3   0  13  189.12    8.85
  -3   0 -13  158.86    7.92
  -3   0 -14    9.49    2.30
   3   0  14   12.44    2.83
   3   0  14   10.26    3.22
  -3   0 -14   10.31    2.35
   3   0  15   -0.16    2.43
  -3   0 -15    0.71    1.93
   3   0  15    3.67    2.54
  -3   0 -15    2.68    1.51
   3   0  16   17.07    4.01
  -3   0 -16    6.44    2.30
  -3   0 -16   12.36    2.54
  -3   0 -17    3.85    1.21
   3   0  17   10.54    2.91
  -3   0 -18   -0.99    0.97
   3   0  18    2.92    1.71
   3   0  19   20.16    4.38
  -3   0 -19   10.66    3.15
  -3   0 -20    8.48    3.14
   3   0  20    4.46    2.52
  -3   0 -20   14.08    3.21
  -3   0 -21    1.44    3.41
  -3   0 -21    9.12    2.75
  -3   0 -22   79.24    7.61
   3   0  22   91.55   10.16
  -3   0 -23    2.89    3.67
   3   0  23   13.55    4.60
  -3   0 -23   11.96    3.09
  -3   0 -24    9.51    2.93
   3   0  24   16.92    5.47
  -3   0 -24    8.69    4.76
  -3   0 -25   47.47    8.08
  -3   0 -25   41.11    6.05
   3   0  26   -1.62    5.79
  -3   0 -26    8.48    3.52
   3   0  27    8.60    6.95
  -3   0 -27    1.17    3.17
   3   0  28    2.51    6.38
  -3   0 -28    4.18    4.12
   3   0  29   11.73    7.85
  -3   0 -29    1.23    4.25
   3   0  30    4.80    7.35
   3   0  31   11.22    8.35
  -3   0 -31   25.52    6.71
   3   0  32   -1.63   10.92
  -3   0 -32    4.24    6.83
  -3   0 -33   14.80   11.86
  -3  -1  30  -11.96   18.45
   3   1 -30    3.01    9.59
  -3  -1  29    7.65   13.91
   3   1 -29   -1.17    8.17
  -3  -1  28   22.59   13.27
   3   1 -28   -1.19    6.32
  -3  -1  27    4.54   11.60
   3   1 -27    6.23    6.69
  -3  -1  26    4.00    9.54
  -3  -1  25   43.35   12.80
   3   1 -25    5.54    5.28
  -3  -1  24   37.97   11.53
   3   1 -24   21.35    6.06
  -3  -1  23   -8.55    8.48
   3   1 -23    1.13    3.71
  -3  -1  22  105.18   16.77
   3   1 -22   81.41    8.99
  -3  -1  21   10.65    7.02
   3   1 -21   26.96    5.59
  -3  -1  20    8.14    6.24
   3   1 -20   13.32    4.48
  -3  -1  19   19.06    6.52
   3   1 -19   23.70    4.88
  -3  -1  18  136.18   14.36
   3   1 -18  113.78    7.93
  -3  -1  17  130.62   13.79
   3   1 -17   50.58    6.05
  -3  -1  16  135.44   13.76
   3   1 -16  114.31    8.53
   3   1 -15  245.85   11.98
  -3  -1  15  246.73   17.78
  -3  -1  15  253.63    9.50
   3   1 -15  262.34   11.47
   3   1 -14    4.42    1.82
  -3  -1  14    6.40    1.96
   3   1 -14    0.07    1.12
   3   1 -13   14.15    2.88
  -3  -1  13   17.23    4.56
  -3  -1  13   12.97    2.16
   3   1 -13   14.96    2.83
   3   1 -12  498.40   15.60
  -3  -1  12  556.74   24.31
  -3  -1  12  553.12   13.53
   3   1 -12  543.24   15.48
   3   1 -11  308.68   11.98
  -3  -1  11  354.09   11.16
   3   1 -11  327.89   11.84
   3   1 -10   -0.12    1.26
  -3  -1  10    0.70    0.93
   3   1 -10    0.71    1.11
   3   1  -9   16.83    2.57
  -3  -1   9   26.51    4.45
  -3  -1   9   26.19    2.97
   3   1  -9   25.81    3.37
   3   1  -8  150.90    7.20
  -3  -1   8  194.00   11.33
  -3  -1   8  180.55    7.85
   3   1  -8  212.69    9.29
   3   1  -7  147.01    6.67
  -3  -1   7  110.15    8.11
  -3  -1   7  139.80    6.88
   3   1  -7  122.24    7.17
   3   1  -6  421.62   10.36
  -3  -1   6  482.49   16.40
  -3  -1   6  442.34   12.21
   3   1  -5   30.77    2.56
  -3  -1   5   49.41    5.05
  -3  -1   5   31.42    3.34
   3   1  -5   35.45    4.06
   3   1  -4   27.44    2.12
   3   1  -4   29.59    3.61
  -3  -1   4   44.12    4.33
  -3  -1   4   31.84    3.47
   3   1  -3   17.67    3.13
  -3  -1   3   23.49    3.03
   3   1  -3   16.08    1.47
  -3  -1   3   20.58    2.89
   3   1  -2    8.51    2.28
  -3  -1   2   13.05    2.39
  -3  -1   2   13.18    2.24
   3   1  -2   12.84    1.15
   3   1  -1    7.44    1.95
  -3  -1   1    5.97    2.07
   3   1  -1    3.93    0.56
   3   1  -1    6.02    1.99
   3   1   0  187.72    7.40
  -3  -1   0  186.24    8.45
   3   1   0  208.52    8.65
   3   1   1  429.98   11.15
  -3  -1  -1  421.79   11.95
   3   1   2    1.47    1.45
  -3  -1  -2    2.35    1.46
   3   1   2   -0.27    1.00
   3   1   3  144.51    6.76
   3   1   3  124.21    6.11
  -3  -1  -3  131.90    6.56
   3   1   4 1000.89   17.60
  -3  -1  -4  973.60   17.57
   3   1   4 1038.10   17.39
  -3  -1  -4  930.11    8.33
  -3  -1  -5  231.01    8.78
   3   1   5  271.75    8.73
  -3  -1  -5  219.90    5.17
   3   1   5  237.04    9.07
  -3  -1  -6  261.57    9.61
   3   1   6  265.69    9.88
   3   1   6  271.90    8.52
  -3  -1  -6  246.77    6.36
   3   1   7    0.54    1.91
  -3  -1  -7    0.57    1.36
  -3  -1  -7    1.16    0.82
   3   1   7    1.26    0.57
  -3  -1  -8   10.70    2.06
   3   1   8   14.61    2.07
  -3  -1  -8   16.73    2.10
   3   1   8   13.26    2.93
  -3  -1  -9  338.63   11.11
   3   1   9  359.47    9.77
  -3  -1  -9  306.53    9.51
   3   1   9  368.70   12.86
  -3  -1 -10    2.23    1.02
   3   1  10    8.01    1.60
  -3  -1 -10    5.43    1.65
   3   1  10    7.37    2.70
  -3  -1 -11   14.50    2.35
   3   1  11   18.25    2.28
  -3  -1 -11   11.94    2.31
   3   1  11   14.86    3.46
   3   1  12  538.94   12.33
  -3  -1 -12  550.77   15.07
   3   1  12  518.55   17.13
   3   1  13   14.79    2.33
  -3  -1 -13   13.56    2.71
   3   1  13   10.83    3.21
   3   1  14  162.82   10.40
   3   1  14  120.89    5.88
  -3  -1 -14  162.31    8.80
   3   1  15    0.61    1.90
   3   1  15    2.37    2.53
  -3  -1 -15   -0.30    1.00
   3   1  16   13.09    3.68
  -3  -1 -16   12.01    2.54
  -3  -1 -16    9.38    2.32
   3   1  17   84.78    8.54
  -3  -1 -17   63.44    5.80
  -3  -1 -17   68.61    6.42
  -3  -1 -18   12.15    2.85
   3   1  18    8.82    2.78
  -3  -1 -18   14.38    2.98
   3   1  19   55.65    7.22
  -3  -1 -19   43.36    5.29
  -3  -1 -19   50.86    5.38
   3   1  20   49.45    7.02
  -3  -1 -20   39.85    5.08
  -3  -1 -20   38.52    5.47
  -3  -1 -21    4.20    1.77
   3   1  21    5.80    3.13
   3   1  22   43.39    7.06
  -3  -1 -22   38.27    5.24
  -3  -1 -22   40.63    5.53
  -3  -1 -23    3.27    2.01
  -3  -1 -23   -0.88    2.65
  -3  -1 -24    3.18    1.86
   3   1  24    5.37    3.98
  -3  -1 -25   15.19    4.05
   3   1  25   21.73    6.35
  -3  -1 -26    0.78    4.25
   3   1  26   -2.77    5.21
   3   1  27    2.49    6.31
  -3  -1 -27   18.06    4.77
   3   1  28   17.18    7.38
  -3  -1 -28    0.83    3.22
   3   1  29   13.50    7.80
  -3  -1 -29    8.85    4.42
  -3  -1 -30    5.46    4.86
  -3  -1 -31   23.44    6.20
   3   1  32    1.63   10.47
  -3  -1 -32    3.71    4.88
  -3  -1 -33    9.49    8.46
  -3  -2  30  -19.70   21.28
   3   2 -30   16.19   12.66
  -3  -2  29    9.40   15.49
   3   2 -29    0.83    8.35
  -3  -2  28   -7.69   12.87
   3   2 -28   -5.58    6.83
  -3  -2  27   45.14   14.24
   3   2 -27   10.62    7.10
  -3  -2  26   10.61   10.74
   3   2 -26    3.34    5.86
  -3  -2  25    0.64    8.60
   3   2 -25    3.63    5.55
  -3  -2  24    5.26    7.90
   3   2 -24   19.58    6.08
  -3  -2  23   24.11    9.91
   3   2 -23    2.74    4.48
  -3  -2  22   60.05   12.50
   3   2 -22   22.75    5.57
  -3  -2  21   -1.11    7.10
   3   2 -21   -4.04    4.03
  -3  -2  20   26.97    8.32
   3   2 -20   33.93    5.85
  -3  -2  19   -2.96    5.21
   3   2 -19    1.49    3.39
   3   2 -19   -0.70    2.60
  -3  -2  18   14.80    5.72
   3   2 -18    7.17    2.02
  -3  -2  17  108.74   12.65
   3   2 -17  123.51    8.00
  -3  -2  16   36.18    7.20
   3   2 -16   18.31    3.22
   3   2 -15  198.79   10.11
   3   2 -15  183.41   10.51
  -3  -2  15  180.35   15.27
   3   2 -14    8.01    2.12
  -3  -2  14   19.16    5.44
   3   2 -14   10.37    2.53
   3   2 -13    2.31    1.10
  -3  -2  13   17.86    5.43
  -3  -2  13   13.29    2.62
   3   2 -13    6.51    1.85
   3   2 -12  406.76   13.82
   3   2 -12  382.01   13.44
  -3  -2  12  409.78    9.63
   3   2 -11    5.27    1.49
  -3  -2  11    5.14    2.73
  -3  -2  11   -0.40    1.03
   3   2 -11    4.75    1.89
   3   2 -10  318.68   11.20
  -3  -2  10  316.53   16.90
  -3  -2  10  324.57    8.79
   3   2 -10  311.71   11.65
   3   2  -9  372.02   11.51
  -3  -2   9  398.08   18.01
  -3  -2   9  402.52    9.84
   3   2  -9  442.46   13.56
   3   2  -8   96.24    5.58
  -3  -2   8  118.51    9.16
  -3  -2   8   99.10    4.94
   3   2  -8   72.17    5.59
   3   2  -7    4.34    1.35
  -3  -2   7    3.93    1.81
  -3  -2   7    9.76    1.70
   3   2  -7    8.91    2.53
   3   2  -6 3514.21   30.83
  -3  -2   6 3487.22   45.53
  -3  -2   6 3259.42   28.53
   3   2  -6 3209.56   34.10
   3   2  -5  199.27    6.94
   3   2  -5  143.26    7.21
  -3  -2   5  186.58    9.93
  -3  -2   5  181.24    6.87
   3   2  -4  215.52    8.66
   3   2  -4  184.52    6.37
  -3  -2   4  176.44    6.81
   3   2  -3   97.13    5.70
  -3  -2   3  125.57    7.33
   3   2  -3  129.77    4.55
  -3  -2   3  116.28    5.67
  -3  -2   2    0.55    1.33
   3   2  -2    1.84    0.60
  -3  -2   2    1.95    1.52
   3   2  -2    0.75    1.31
  -3  -2   1    2.71    1.08
   3   2  -1    1.46    0.42
   3   2   0  294.41    9.45
  -3  -2   0  325.13    9.08
   3   2   0  288.33    9.51
   3   2   0  268.27    5.12
   3   2   1  124.29    6.50
   3   2   1  148.41    3.18
   3   2   2  523.47   12.39
  -3  -2  -2  542.49   12.17
   3   2   2  244.11    8.56
   3   2   2  235.92    3.68
  -3  -2  -3   37.42    3.65
   3   2   3   50.60    4.04
  -3  -2  -3   53.15    2.29
   3   2   3   27.37    3.43
  -3  -2  -4    4.03    1.41
  -3  -2  -4    8.08    1.30
   3   2   4    6.81    1.46
   3   2   4    3.37    1.47
  -3  -2  -5   27.49    3.11
   3   2   5   35.33    3.68
   3   2   6    7.17    1.99
  -3  -2  -6   15.54    2.37
  -3  -2  -6   22.47    2.31
   3   2   6    3.38    0.79
   3   2   7  114.90    6.64
  -3  -2  -7  112.51    5.52
   3   2   7  121.97    5.10
  -3  -2  -7  129.45    6.43
   3   2   8  298.49   10.95
  -3  -2  -8  350.62    9.77
   3   2   8  367.74    8.56
  -3  -2  -8  347.59   10.64
   3   2   9  261.54   10.79
  -3  -2  -9  244.45    8.73
   3   2   9  268.68    7.25
  -3  -2  -9  265.01    9.44
   3   2  10  249.42   10.93
  -3  -2 -10  222.43    9.19
   3   2  10  223.46    6.50
  -3  -2 -10  236.26    9.08
   3   2  11   14.06    2.97
  -3  -2 -11   17.02    2.71
  -3  -2 -11   13.98    2.49
   3   2  11    8.78    1.33
  -3  -2 -12  864.87   19.94
  -3  -2 -12  780.75   17.06
   3   2  13   35.15    4.72
   3   2  13   25.34    2.13
  -3  -2 -13   45.57    4.25
   3   2  14   20.84    3.50
  -3  -2 -14   24.29    4.12
  -3  -2 -14   26.90    3.37
  -3  -2 -15    1.29    1.70
  -3  -2 -15   -2.21    1.45
   3   2  16   78.42    7.56
  -3  -2 -16   83.18    7.53
   3   2  17   12.24    3.05
  -3  -2 -17    9.08    2.64
  -3  -2 -17    8.32    2.50
   3   2  18   78.78    8.23
  -3  -2 -18   61.59    5.67
  -3  -2 -18   77.48    7.28
   3   2  19    6.44    2.29
  -3  -2 -19   10.75    2.79
   3   2  20   43.76    6.63
  -3  -2 -20   40.96    4.95
  -3  -2 -20   47.75    6.27
  -3  -2 -21    7.03    2.53
  -3  -2 -21    8.79    2.91
   3   2  21    4.56    2.65
  -3  -2 -22   -4.54    2.03
  -3  -2 -22   -0.05    2.48
   3   2  22    1.40    2.67
  -3  -2 -23   -0.33    0.90
  -3  -2 -23   -3.84    3.28
  -3  -2 -24    3.98    3.23
  -3  -2 -24   13.59    3.73
   3   2  25   -7.00    4.75
  -3  -2 -25   -0.89    3.33
   3   2  26   33.83    8.39
  -3  -2 -26   17.63    5.23
  -3  -2 -26   27.66    5.55
  -3  -2 -27    4.27    3.31
  -3  -2 -27   -6.00    5.58
   3   2  27    3.71    5.25
  -3  -2 -28    8.79    4.39
  -3  -2 -28   -6.83    5.84
   3   2  28   -2.94    5.25
  -3  -2 -29   23.20    6.03
   3   2  29    8.35    6.93
  -3  -2 -30   -0.09    3.91
   3   2  30   -7.07    8.87
  -3  -2 -31   21.99    6.16
   3   2  31  -10.48    8.90
  -3  -2 -32   30.35    7.38
   3   2  32   32.27   13.66
  -3  -2 -33   -8.18    7.41
   3   3 -29    9.35    9.87
  -3  -3  28   -7.39   13.62
   3   3 -28    9.11    9.03
  -3  -3  27   -0.35   11.21
   3   3 -27    1.75    6.39
  -3  -3  26   36.37   13.11
   3   3 -26   -0.09    5.79
  -3  -3  25   32.40   11.48
   3   3 -25   49.88    9.04
  -3  -3  24   17.75   10.87
   3   3 -24    7.26    6.06
  -3  -3  23   26.79    9.96
   3   3 -23    5.44    5.31
  -3  -3  22   -1.62    6.87
   3   3 -22   -2.02    4.18
  -3  -3  21    7.17    5.18
   3   3 -21   19.30    5.34
  -3  -3  20   37.31    9.18
   3   3 -20   24.32    4.88
   3   3 -19   60.89    6.26
   3   3 -19   76.05    8.28
  -3  -3  19   82.80   11.96
   3   3 -18   24.37    3.95
   3   3 -18   34.50    5.69
  -3  -3  18   27.27    7.06
   3   3 -17   41.47    5.07
  -3  -3  17   39.95    7.94
   3   3 -17   35.60    5.73
   3   3 -16   -1.71    3.10
   3   3 -16   16.74    2.83
  -3  -3  15   35.29    6.90
   3   3 -15   44.36    4.97
  -3  -3  14   22.19    5.66
   3   3 -14   21.89    3.47
  -3  -3  13    7.11    4.12
   3   3 -13   -0.51    0.91
   3   3 -13    6.67    2.09
   3   3 -12   72.66    5.94
   3   3 -12   87.22    6.89
  -3  -3  12   98.05   10.78
   3   3 -11  230.19   10.40
  -3  -3  11  237.94   15.79
   3   3 -11  263.71   11.48
   3   3 -10   -0.28    0.67
  -3  -3  10    4.06    2.97
  -3  -3  10    3.29    1.28
   3   3 -10    5.94    1.86
   3   3  -9   11.91    2.37
  -3  -3   9   11.67    3.49
  -3  -3   9   20.17    1.74
   3   3  -9   16.78    3.02
   3   3  -8   18.39    2.69
  -3  -3   8   13.48    3.82
  -3  -3   8   17.31    1.65
   3   3  -8   24.30    3.45
   3   3  -7  751.05   15.57
  -3  -3   7  738.31   22.21
  -3  -3   7  662.44    9.88
   3   3  -7  726.01   17.65
   3   3  -6  708.50   14.10
   3   3  -6  697.17   17.04
  -3  -3   6  700.92   21.16
  -3  -3   6  646.10   10.46
   3   3  -5  151.15    7.82
  -3  -3   5  168.65    9.71
   3   3  -5  162.56    6.43
  -3  -3   5  150.67    5.27
   3   3  -4    5.64    2.14
  -3  -3   4    4.13    2.04
   3   3  -4    2.37    1.02
  -3  -3   4    4.79    1.19
   3   3  -3  281.30    9.99
  -3  -3   3  359.24   12.78
   3   3  -3  325.23    7.83
  -3  -3   3  329.21    8.08
   3   3  -2  381.07   11.35
  -3  -3   2  509.69   14.67
   3   3  -2  467.77    9.00
  -3  -3   2  417.10    9.11
   3   3  -1  204.99    8.17
  -3  -3   1  143.21    5.44
  -3  -3   1  176.15    8.19
   3   3  -1  120.67    4.44
   3   3   0   91.18    3.58
  -3  -3   0   82.03    4.39
   3   3   0   85.31    5.27
  -3  -3  -1  588.88   11.35
   3   3   1  562.66    8.48
   3   3   1  595.48   13.50
  -3  -3  -2    4.27    1.36
   3   3   2    7.65    1.01
   3   3   2   10.45    1.87
   3   3   2    6.77    1.83
  -3  -3  -3  156.76    6.20
   3   3   3  202.57    7.84
   3   3   3  123.56    3.78
   3   3   3  214.59    7.23
   3   3   4  218.79    8.06
   3   3   4  204.49    6.86
   3   3   5  448.66   11.78
   3   3   5  406.86    9.23
  -3  -3  -5  438.92    9.39
  -3  -3  -5  462.26   11.07
   3   3   6  279.78    7.30
   3   3   6  291.60   10.18
   3   3   7  502.96   13.62
   3   3   7  491.73    9.24
   3   3   7  453.12   10.77
  -3  -3  -8   48.61    4.08
   3   3   8   44.05    2.67
   3   3   8   38.76    4.04
  -3  -3  -9   62.40    4.94
   3   3   9   74.02    4.77
   3   3   9   66.38    5.24
   3   3  10  299.99   11.68
   3   3  10  243.85    5.75
  -3  -3 -10  280.15   10.96
   3   3  10  267.97    9.17
   3   3  11  431.57   14.66
   3   3  11  360.56    6.57
  -3  -3 -11  366.74   13.82
   3   3  11  389.44   11.34
  -3  -3 -12  570.43   16.92
   3   3  12  593.07   14.19
  -3  -3 -13  163.61    9.06
   3   3  13  167.16    7.89
  -3  -3 -14    3.08    1.84
   3   3  14   -0.89    1.01
   3   3  15   27.54    4.30
  -3  -3 -15   30.71    4.58
   3   3  15   26.33    3.25
   3   3  16  137.48    9.73
  -3  -3 -16  122.84    9.07
   3   3  16  123.68    7.17
  -3  -3 -17    4.48    2.03
   3   3  17    3.60    1.49
   3   3  18   -2.47    1.89
   3   3  18    0.85    0.91
   3   3  19   22.73    4.54
  -3  -3 -19   30.35    5.59
   3   3  19   35.47    4.10
   3   3  20    2.83    1.85
  -3  -3 -20    5.04    2.72
   3   3  20    2.61    1.12
   3   3  21   -1.08    2.15
   3   3  21   -2.49    1.32
   3   3  22   15.32    4.57
  -3  -3 -22   16.97    4.68
   3   3  22   15.78    2.86
  -3  -3 -23    3.45    1.95
   3   3  23    2.80    4.27
   3   3  24   10.81    4.83
  -3  -3 -24    6.26    2.93
  -3  -3 -25   41.21    6.90
   3   3  25   40.89    7.76
  -3  -3 -26    1.88    3.17
   3   3  26    6.60    4.97
  -3  -3 -26   -4.87    4.36
   3   3  27    1.47    5.92
  -3  -3 -27    7.85    4.53
   3   3  28   16.27    7.51
  -3  -3 -28    6.15    4.54
   3   3  29    3.13    6.06
  -3  -3 -29   -8.43    5.42
  -3  -3 -29   -2.56    5.41
   3   3  30    5.07    7.77
  -3  -3 -30   -2.60    4.48
  -3  -3 -30   12.23    9.49
   3   3  31   -3.98    7.92
  -3  -3 -32   25.18    6.94
   3   3  32   31.83   11.93
  -3  -3 -33    9.88    7.69
   3   3  33    0.76   13.24
   3   4 -29   -9.22   10.87
   3   4 -28    0.40    8.20
  -3  -4  27    0.89   12.02
   3   4 -27   -1.82    6.63
  -3  -4  26   -5.84   10.86
   3   4 -26   12.89    7.26
  -3  -4  25   -6.75    9.02
   3   4 -25   19.86    7.17
  -3  -4  24    5.73   10.02
   3   4 -24    0.85    6.06
  -3  -4  23    6.29    9.62
  -3  -4  22    6.87    9.02
  -3  -4  21   28.38    9.37
   3   4 -21    6.94    4.24
   3   4 -20   39.39    5.38
   3   4 -20   54.25    7.78
   3   4 -19   13.90    4.52
   3   4 -19   20.21    3.40
   3   4 -18   10.16    3.85
   3   4 -18    5.90    1.92
  -3  -4  17    9.47    4.97
   3   4 -17   18.03    4.50
   3   4 -17   22.42    3.63
  -3  -4  16   -1.18    3.44
   3   4 -16    1.58    3.24
   3   4 -16    3.84    1.83
   3   4 -15    0.67    2.78
   3   4 -15    1.51    1.37
  -3  -4  14    0.98    2.14
   3   4 -14    6.62    2.28
  -3  -4  13   87.81   10.75
   3   4 -13   70.77    6.26
   3   4 -12   16.80    3.38
   3   4 -12   18.77    3.26
  -3  -4  12   21.97    5.72
   3   4 -11   87.59    6.84
   3   4 -11   94.29    6.70
  -3  -4  11   81.21    9.66
   3   4 -10  115.10    7.61
  -3  -4  10   86.67    9.50
   3   4 -10  108.11    7.12
  -3  -4   9    5.44    3.51
   3   4  -9    4.20    1.28
   3   4  -9    1.50    1.65
  -3  -4   8    2.56    2.35
   3   4  -8    2.21    1.34
  -3  -4   7  762.41   22.97
   3   4  -7  805.54   17.22
   3   4  -7  839.62   18.86
   3   4  -6   85.37    5.38
   3   4  -6   77.38    5.88
  -3  -4   6   77.09    7.48
  -3  -4   6   72.35    2.71
   3   4  -5 3382.92   36.25
  -3  -4   5 3553.60   46.31
   3   4  -5 3453.70   31.07
  -3  -4   5 3278.75   21.15
   3   4  -4    6.03    2.03
  -3  -4   4    2.79    2.08
   3   4  -4    5.30    1.69
  -3  -4   4    4.75    0.90
   3   4  -3   25.34    3.23
  -3  -4   3   23.18    3.67
   3   4  -3   21.14    2.33
  -3  -4   3   27.01    2.07
   3   4  -2   84.42    5.66
  -3  -4   2   80.11    6.05
   3   4  -2   76.61    4.16
  -3  -4   2   75.27    3.55
   3   4  -1   64.51    4.93
  -3  -4   1   77.38    5.90
   3   4  -1   62.86    3.66
  -3  -4   1   54.63    3.17
   3   4   0   17.99    2.63
  -3  -4   0   13.18    1.61
   3   4   0   10.40    1.48
  -3  -4   0   13.39    2.65
   3   4   1    0.15    1.09
   3   4   1   -0.07    1.13
   3   4   2    8.90    1.25
   3   4   2    9.04    1.29
   3   4   2    0.82    0.91
   3   4   3  136.63    5.99
   3   4   3  122.36    4.63
   3   4   3  108.99    4.70
   3   4   4    2.33    1.01
   3   4   4    1.03    0.63
   3   4   4    0.23    0.75
   3   4   4    4.85    1.17
   3   4   5   82.96    5.06
   3   4   5  102.22    4.26
   3   4   6  153.76    6.99
  -3  -4  -6  245.25    8.34
   3   4   6  233.97    6.85
  -3  -4  -6   54.42    5.08
   3   4   6   44.25    3.60
   3   4   7  703.11   15.84
   3   4   7 1450.11   16.74
  -3  -4  -7 1505.98   21.99
  -3  -4  -7  543.65   16.27
   3   4   7 1428.96   19.67
   3   4   8   21.69    3.03
   3   4   8  171.01    5.67
   3   4   8  166.27    7.00
  -3  -4  -8   68.87    6.23
   3   4   9   81.72    3.75
  -3  -4  -9   50.07    5.30
   3   4   9   75.62    4.83
   3   4  10   64.14    3.17
  -3  -4 -10   77.36    6.19
   3   4  10   72.85    4.95
   3   4  11    0.68    1.28
   3   4  11   12.85    1.44
  -3  -4 -11   10.03    2.50
   3   4  11   11.42    1.93
   3   4  12   12.09    1.44
  -3  -4 -12   16.69    3.06
   3   4  12   10.88    2.01
  -3  -4 -13  119.39    8.66
   3   4  13  181.51    8.34
  -3  -4 -14   34.23    4.81
   3   4  14   40.23    4.06
  -3  -4 -15   12.46    3.02
   3   4  15   17.95    2.80
   3   4  16   94.55    6.49
   3   4  16  106.96    8.53
  -3  -4 -17   55.07    6.60
   3   4  17   62.01    5.44
   3   4  17   65.26    7.16
  -3  -4 -18   35.01    5.33
   3   4  18   25.42    3.60
   3   4  18   25.86    4.68
  -3  -4 -19  171.42   11.63
   3   4  19  154.11    8.92
   3   4  19  190.80   12.46
  -3  -4 -20   70.68    7.86
   3   4  20   54.36    5.36
   3   4  21   -1.51    0.90
   3   4  21   -3.78    3.25
   3   4  22  114.30    8.09
   3   4  22  159.85   12.81
   3   4  23    6.99    2.22
   3   4  23    0.70    3.42
  -3  -4 -24   12.23    4.19
   3   4  24   -1.21    1.76
  -3  -4 -25   17.91    5.07
   3   4  25    6.31    2.53
   3   4  25   21.16    6.35
  -3  -4 -26    1.93    3.03
   3   4  26   -0.33    2.41
   3   4  26   -0.18    4.70
  -3  -4 -27    9.40    4.94
   3   4  27    6.98    2.98
   3   4  27   12.75    6.67
   3   4  28   24.83    7.94
  -3  -4 -28   36.21    7.88
   3   4  29    6.42    7.01
   3   4  30    6.49    8.03
  -3  -4 -30   -0.66    5.83
   3   4  31   75.02   12.89
  -3  -4 -31  103.43   12.98
   3   4  32   11.26   10.84
   3   4  33   13.57   13.16
  -3  -4 -33    0.46    8.33
  -3  -5  28    7.56   16.20
   3   5 -28    8.70   10.01
  -3  -5  27   -2.18   11.83
   3   5 -27    6.90    7.46
  -3  -5  26   -4.00   10.12
   3   5 -26   -8.29    7.02
  -3  -5  25   60.77   14.36
   3   5 -25   31.23    7.77
  -3  -5  24   29.19   11.48
   3   5 -24    0.49    5.25
  -3  -5  23    7.01    9.30
   3   5 -23   -1.47    4.67
  -3  -5  22    6.22    8.74
   3   5 -22   15.23    5.51
  -3  -5  21   -0.29    7.69
   3   5 -21    0.42    4.27
  -3  -5  20   -2.61    5.01
   3   5 -20    1.48    3.09
   3   5 -20    1.00    3.28
  -3  -5  19    3.87    5.37
   3   5 -19    0.50    3.02
  -3  -5  18   -1.07    5.12
   3   5 -18    2.68    1.53
   3   5 -18    1.21    3.14
  -3  -5  17   43.15    8.73
   3   5 -17   56.16    6.88
  -3  -5  16    3.27    3.98
   3   5 -16    4.01    2.00
   3   5 -16    0.96    2.13
  -3  -5  15   12.00    4.96
   3   5 -15   11.10    2.89
   3   5 -15   13.51    3.53
   3   5 -14   29.05    4.35
   3   5 -14   38.59    5.16
  -3  -5  14   17.67    5.05
   3   5 -13   69.49    6.29
   3   5 -13   49.64    5.64
  -3  -5  13   61.12    9.34
   3   5 -12   34.33    4.53
  -3  -5  12   17.49    4.52
   3   5 -11   48.03    5.17
  -3  -5  11   53.33    7.93
   3   5 -10    9.91    2.26
   3   5 -10    3.93    1.82
   3   5  -9    2.24    1.19
  -3  -5   9    5.69    2.30
   3   5  -8  416.41   14.33
   3   5  -8  437.27   13.67
  -3  -5   8  386.42   18.18
   3   5  -7  199.65   10.05
   3   5  -7  179.86    8.31
  -3  -5   7  209.91   12.81
   3   5  -6   14.72    2.93
  -3  -5   6   21.48    3.78
   3   5  -6    9.92    2.02
   3   5  -5    2.83    1.63
  -3  -5   5    2.27    1.50
   3   5  -5    0.68    1.18
  -3  -5   5    1.14    0.88
   3   5  -4    7.13    2.23
  -3  -5   4    5.85    1.58
   3   5  -4   13.67    2.16
   3   5  -3  787.69   18.46
  -3  -5   3  818.26   21.18
   3   5  -3  709.79   14.87
  -3  -5   3  697.96   10.10
  -3  -5   2  382.73   13.68
   3   5  -2  359.55   10.29
   3   5  -2  354.66   12.16
   3   5  -1  105.67    5.47
  -3  -5   1  123.62    7.58
   3   5  -1   86.50    3.66
   3   5  -1  109.80    6.62
  -3  -5   0   88.05    6.10
   3   5   0   74.30    3.57
   3   5   0   86.94    5.65
   3   5   1  346.96    9.14
   3   5   1  291.29    7.27
   3   5   2  290.40    9.72
   3   5   2  286.60    8.28
   3   5   2  240.89    6.67
   3   5   2  310.04    9.73
   3   5   3   50.73    4.02
   3   5   3   40.00    3.16
   3   5   3   43.96    2.96
   3   5   3   56.99    4.08
   3   5   4  461.19   11.31
   3   5   4  408.56    9.69
   3   5   4  390.48    9.39
   3   5   4  476.00   11.87
   3   5   5   41.36    3.28
   3   5   5   39.45    3.04
   3   5   5   35.02    2.97
   3   5   5   37.98    3.46
   3   5   6  119.82    5.33
   3   5   6  142.06    6.67
   3   5   6  134.25    5.61
  -3  -5  -7   56.12    5.69
   3   5   7  167.82    6.21
  -3  -5  -7  206.18    8.70
   3   5   7   38.41    3.49
   3   5   7  202.44    8.13
  -3  -5  -8    4.26    1.76
  -3  -5  -8    9.22    2.00
   3   5   8    7.15    1.49
   3   5   8    6.94    1.64
  -3  -5  -9    0.63    1.61
   3   5   9   -0.81    0.97
  -3  -5  -9    0.10    1.27
   3   5   9    3.27    1.14
   3   5   9    1.13    1.34
  -3  -5 -10    0.28    1.84
   3   5  10    0.01    1.12
   3   5  10    4.02    1.20
   3   5  10    6.13    1.67
  -3  -5 -11    0.49    0.99
  -3  -5 -11   -0.80    1.83
   3   5  11    1.08    0.71
   3   5  12   67.93    5.62
  -3  -5 -12   72.05    6.99
  -3  -5 -12   71.26    4.20
   3   5  12   64.89    5.16
   3   5  13  210.41   10.42
   3   5  13  180.47    8.58
  -3  -5 -13  190.54   11.33
   3   5  14   -0.64    0.94
   3   5  14    2.32    1.23
  -3  -5 -14    3.14    1.64
   3   5  15   -1.34    1.14
   3   5  15    0.09    0.39
   3   5  16   58.60    6.24
   3   5  16   46.90    4.63
  -3  -5 -16   64.39    7.66
   3   5  17    0.96    1.38
  -3  -5 -17    1.27    1.69
   3   5  18    9.98    3.20
   3   5  18   13.36    2.60
  -3  -5 -18    4.79    2.57
   3   5  19  168.83   11.51
   3   5  19  123.95    7.93
   3   5  20   53.16    6.90
   3   5  20   45.33    4.91
  -3  -5 -20   65.91    7.70
   3   5  21   35.68    6.12
   3   5  21   14.87    3.18
  -3  -5 -21   29.58    5.01
   3   5  22   13.43    4.40
   3   5  22   11.93    2.73
   3   5  23    3.46    4.26
   3   5  24   25.26    4.37
  -3  -5 -24   35.94    6.73
   3   5  25    3.45    2.42
  -3  -5 -25    6.85    4.09
   3   5  26    1.32    5.20
   3   5  26    1.53    2.71
  -3  -5 -26    0.70    4.48
   3   5  27   -2.68    6.88
   3   5  27    0.05    2.76
  -3  -5 -27    1.14    4.69
   3   5  28    6.39    7.16
   3   5  28    9.62    3.83
   3   5  29    0.10    7.13
   3   5  29    9.05    4.43
  -3  -5 -29   15.50    6.48
   3   5  30  -10.25    8.12
   3   5  30    2.14    3.48
  -3  -5 -30   -7.63    6.21
   3   5  31    4.65    4.16
   3   5  32    8.37    9.76
  -3  -5 -32    7.14    8.13
   3   5  33   -5.23   12.62
   3   6 -27    5.75    9.12
  -3  -6  27   -5.88   14.86
   3   6 -26    1.93    6.89
  -3  -6  26   -0.71   12.23
   3   6 -25   29.11    8.01
  -3  -6  25   54.97   14.20
   3   6 -24    7.77    6.65
  -3  -6  24   41.02   12.51
   3   6 -23    2.66    5.40
  -3  -6  23   -4.40    9.72
   3   6 -22   -4.27    5.34
  -3  -6  22   -0.76    9.00
   3   6 -21   12.66    5.16
  -3  -6  21   -1.64    7.94
   3   6 -20   33.46    5.27
   3   6 -20   30.32    6.26
  -3  -6  20   24.45    9.48
   3   6 -19   17.52    3.65
   3   6 -19   15.66    4.73
   3   6 -18   35.33    5.23
   3   6 -18   56.01    7.39
  -3  -6  18   67.74   11.32
   3   6 -17    5.47    1.97
   3   6 -17   -3.09    2.66
  -3  -6  17    7.27    5.22
   3   6 -16    0.17    2.34
  -3  -6  16   -4.89    4.40
   3   6 -15   12.19    2.91
  -3  -6  15    5.04    4.19
   3   6 -14    2.12    1.84
  -3  -6  14    2.14    2.30
   3   6 -13   48.92    5.65
   3   6 -13   74.65    6.90
  -3  -6  13   65.29    9.20
   3   6 -12   20.15    3.64
   3   6 -12   23.74    3.98
  -3  -6  12   31.98    6.37
   3   6 -11   19.89    3.61
   3   6 -11   17.83    3.49
  -3  -6  11   16.50    4.68
   3   6 -10   98.64    7.46
  -3  -6  10  131.00   12.22
   3   6  -9  251.41   11.65
  -3  -6   9  294.44   17.37
   3   6  -8   34.88    4.48
  -3  -6   8   45.46    6.54
   3   6  -7   99.81    7.27
  -3  -6   7  106.80    9.53
   3   6  -6   28.67    3.90
  -3  -6   6   24.28    4.67
   3   6  -6   18.71    2.89
   3   6  -5  457.78   14.66
  -3  -6   5  448.47   17.74
   3   6  -5  420.71   13.22
  -3  -6   5  399.94    6.82
   3   6  -4   87.74    5.88
  -3  -6   4   73.03    7.03
   3   6  -4   52.20    2.61
   3   6  -4   82.65    6.31
   3   6  -3   15.39    2.48
  -3  -6   3   12.31    2.76
   3   6  -3    9.48    1.41
   3   6  -3    7.97    2.30
   3   6  -2   33.28    3.48
  -3  -6   2   31.96    4.16
   3   6  -2   19.00    1.78
   3   6  -2   26.51    3.51
   3   6  -1   16.12    2.36
  -3  -6   1   16.38    2.89
   3   6  -1   13.30    1.60
   3   6  -1   14.55    2.41
   3   6   0   40.48    3.61
  -3  -6   0   40.46    4.40
   3   6   0   26.83    2.42
   3   6   0   36.19    3.78
   3   6   1    2.25    0.99
   3   6   1    0.63    1.47
   3   6   1    5.13    1.22
   3   6   2   65.65    4.84
   3   6   2   70.97    4.64
   3   6   2   58.35    3.84
   3   6   2   56.07    4.24
   3   6   3   89.82    5.54
   3   6   3   87.27    5.09
   3   6   3   94.26    5.09
   3   6   3  100.37    5.57
   3   6   4  147.28    6.94
   3   6   4  143.58    6.52
   3   6   4  148.35    6.63
   3   6   4  144.50    6.55
   3   6   5    0.98    0.43
   3   6   5    2.81    1.11
   3   6   6   77.24    4.74
   3   6   6   66.32    4.41
   3   6   6   86.51    5.46
   3   6   6   77.63    4.91
   3   6   7  152.95    6.53
   3   6   7  159.75    7.16
   3   6   7  141.16    6.41
  -3  -6  -8    1.64    2.38
   3   6   8   15.44    2.47
  -3  -6  -8   17.92    3.05
   3   6   8    2.87    1.71
  -3  -6  -9  420.95   11.99
   3   6   9  423.86   12.42
  -3  -6  -9  422.84   14.38
   3   6   9  409.11   12.98
  -3  -6 -10  232.29    8.86
  -3  -6 -10  230.29   13.33
   3   6  10  249.38   10.16
  -3  -6 -10  238.12   11.34
   3   6  10  231.90   10.00
  -3  -6 -11   29.84    3.38
  -3  -6 -11   14.76    3.47
   3   6  11   16.68    2.76
  -3  -6 -11   15.62    3.16
   3   6  11   18.20    2.86
   3   6  12   28.25    3.73
  -3  -6 -12   23.48    5.47
  -3  -6 -12   23.68    3.35
   3   6  12   26.68    3.59
   3   6  13   34.73    4.07
   3   6  13   30.62    3.97
  -3  -6 -13   35.20    5.69
   3   6  14   41.71    4.86
   3   6  14   38.10    4.32
  -3  -6 -14   36.75    5.92
   3   6  15   69.24    6.40
   3   6  15   58.21    5.52
  -3  -6 -15   88.36    8.53
   3   6  16   39.05    5.07
   3   6  16   25.80    3.77
  -3  -6 -16   25.48    4.99
   3   6  17  228.65   12.73
   3   6  17  195.07   10.35
  -3  -6 -17  212.43   13.70
   3   6  18    3.92    2.44
   3   6  18   -1.08    0.88
  -3  -6 -18    6.05    1.88
   3   6  19   10.86    3.36
  -3  -6 -19   10.23    3.30
   3   6  20    6.31    3.11
   3   6  20    4.90    1.84
  -3  -6 -20    3.33    2.45
   3   6  21   61.37    7.66
   3   6  21   58.73    5.78
   3   6  22   35.03    6.24
   3   6  22   19.62    3.58
  -3  -6 -22   37.18    6.70
   3   6  23    7.70    4.15
   3   6  23   13.58    3.32
   3   6  24   14.86    5.18
   3   6  24   12.06    3.34
  -3  -6 -24    7.96    4.26
   3   6  25    0.57    5.83
  -3  -6 -25   13.34    5.93
   3   6  26   -4.96    4.83
   3   6  26    0.95    2.92
  -3  -6 -26    0.60    4.89
   3   6  27   11.22    4.02
  -3  -6 -27   24.68    7.51
   3   6  28    2.12    6.35
   3   6  28    4.70    3.48
   3   6  29   -4.85    6.97
   3   6  29   13.67    4.66
  -3  -6 -29    0.12    5.80
   3   6  30   -5.48    6.84
   3   6  30    2.19    3.78
  -3  -6 -30   -3.38    6.40
   3   6  31    0.43    6.98
  -3  -6 -31   17.04   10.71
   3   6  31    1.29    4.20
   3   6  32    6.97    6.07
   3   6  33    5.01    6.76
  -3  -7  26    6.28   14.24
   3   7 -26   -7.25    9.23
  -3  -7  25  -16.88   13.18
   3   7 -25   -9.11    8.34
  -3  -7  24    9.94   10.23
   3   7 -24   39.12    8.79
  -3  -7  23    2.22    9.26
   3   7 -23   -1.40    5.40
  -3  -7  22   -8.03   10.78
  -3  -7  22    1.46    8.62
   3   7 -22    0.63    6.01
  -3  -7  21    0.15    8.53
  -3  -7  21    2.90    4.61
   3   7 -21    0.75    4.53
  -3  -7  20   -1.89    8.88
  -3  -7  20   14.84    5.08
   3   7 -20    6.68    4.24
  -3  -7  19   23.62    8.88
  -3  -7  19    0.80    4.30
   3   7 -19   15.52    5.03
  -3  -7  18    9.08    6.79
  -3  -7  18   12.51    4.05
   3   7 -18   13.00    4.54
  -3  -7  17   -4.15    5.56
   3   7 -17    9.00    3.83
  -3  -7  16    4.76    5.36
   3   7 -16    3.06    3.52
   3   7 -16    3.41    1.68
   3   7 -15   24.11    4.64
   3   7 -15   19.88    3.84
  -3  -7  14    2.63    4.39
   3   7 -14   -1.90    1.24
  -3  -7  13   53.03    8.56
   3   7 -13   57.54    6.19
   3   7 -13   32.63    4.77
  -3  -7  12  120.29   12.68
   3   7 -12  135.06    9.15
   3   7 -12  106.19    8.46
   3   7 -11   -1.35    1.63
   3   7 -11    3.29    3.05
  -3  -7  10   21.51    5.52
   3   7 -10   -0.85    1.93
  -3  -7   9   61.76    8.20
   3   7  -9   74.91    6.61
   3   7  -9   62.13    6.28
  -3  -7   8   22.89    4.85
   3   7  -8   21.53    3.56
   3   7  -8   21.14    3.59
  -3  -7   7    6.95    2.62
   3   7  -7    3.73    1.69
   3   7  -7    4.39    1.85
  -3  -7   6  328.12   16.29
   3   7  -6  310.82   13.14
  -3  -7   5    6.73    2.71
   3   7  -5   -1.69    1.75
   3   7  -5    6.98    2.51
  -3  -7   4   62.50    6.70
   3   7  -4   66.68    6.03
  -3  -7   3  541.62   18.68
   3   7  -3  503.55   15.74
  -3  -7   2    1.00    1.40
   3   7  -2   -1.07    1.63
  -3  -7   1   47.44    5.18
   3   7  -1   28.73    2.94
   3   7  -1   42.71    4.60
  -3  -7   0   33.30    4.18
   3   7   0   27.86    2.87
   3   7   0   21.73    3.14
   3   7   1   28.51    3.19
  -3  -7  -1   72.47    5.91
   3   7   1   66.83    4.53
   3   7   1   34.30    3.94
  -3  -7  -2  127.92    7.66
   3   7   2  110.66    5.89
   3   7   3  108.17    6.47
   3   7   3   82.01    5.47
   3   7   3  112.76    6.04
   3   7   4    6.40    1.67
   3   7   4    4.19    1.47
   3   7   5    1.06    1.14
   3   7   5    1.38    1.06
  -3  -7  -5   -1.17    0.76
  -3  -7  -6   55.92    5.16
   3   7   6   34.61    3.61
   3   7   6   48.62    4.37
   3   7   6   55.72    4.33
   3   7   7    0.26    0.97
   3   7   7   -1.07    1.08
   3   7   7    1.98    1.19
  -3  -7  -7   -1.26    1.35
  -3  -7  -8  119.14    7.49
   3   7   8  107.83    6.17
   3   7   8    3.51    1.43
   3   7   8    0.55    1.51
   3   7   9   99.19    6.03
  -3  -7  -9   93.36    7.37
  -3  -7  -9   90.73    6.55
  -3  -7 -10   14.57    2.84
  -3  -7 -10   10.30    3.86
   3   7  10    4.91    1.68
  -3  -7 -10    0.79    1.17
   3   7  10   -0.54    1.04
  -3  -7 -11  103.08    6.93
  -3  -7 -11  131.82   11.35
   3   7  11  105.24    6.71
  -3  -7 -11  101.21    8.07
   3   7  11  106.57    7.26
  -3  -7 -12   78.38    6.39
   3   7  12   75.24    5.99
  -3  -7 -12   63.28    6.73
   3   7  12   67.55    6.07
   3   7  13  222.90   10.60
   3   7  13  203.97   10.65
  -3  -7 -14  208.83   14.09
   3   7  14  202.92   10.81
   3   7  15   -0.95    1.52
  -3  -7 -15   -2.49    1.82
   3   7  15    3.38    1.98
   3   7  16  226.59   11.76
  -3  -7 -16  263.24   16.42
   3   7  16  214.00   11.49
   3   7  17   15.64    3.60
  -3  -7 -17   16.82    4.41
   3   7  17    9.92    2.39
   3   7  18    0.63    2.56
  -3  -7 -18    1.13    1.77
   3   7  18   -2.31    1.25
  -3  -7 -19   -5.26    3.04
   3   7  20   22.38    4.89
   3   7  20   17.11    3.60
  -3  -7 -21   38.06    6.76
   3   7  21   25.96    4.41
   3   7  22    4.15    4.76
  -3  -7 -22    3.33    3.58
   3   7  22    5.67    2.59
   3   7  23   49.84    7.90
   3   7  23   35.18    5.04
   3   7  24   11.98    5.40
  -3  -7 -24   12.16    5.64
   3   7  24    8.96    3.29
   3   7  25    2.14    4.69
   3   7  25    5.05    2.87
   3   7  26    8.76    5.40
  -3  -7 -26    8.63    6.70
   3   7  26    0.94    3.27
   3   7  27   14.35    6.11
  -3  -7 -27   -0.98    5.29
   3   7  27   12.87    4.45
   3   7  28   -3.86    7.66
   3   7  28    4.83    4.19
   3   7  29   -5.06    7.97
  -3  -7 -29    4.20    5.57
   3   7  30  -10.06   11.28
  -3  -7 -30    1.61    8.01
   3   7  30    3.03    4.06
   3   7  31    3.32   12.35
   3   7  31   -6.53    5.48
  -3  -7 -31    6.58   10.10
   3   7  32    7.53    7.26
  -3  -8  25  -15.55   14.67
   3   8 -24   15.77    9.04
   3   8 -23    8.05    7.48
  -3  -8  23   12.60    9.73
  -3  -8  22   -1.91    7.41
   3   8 -22    4.33    6.59
  -3  -8  22    6.06    8.70
  -3  -8  21   53.01    9.41
   3   8 -21   47.00    8.11
  -3  -8  21   50.28   12.52
   3   8 -20    4.45    4.55
  -3  -8  20    0.73    9.32
  -3  -8  19   -0.24    5.11
   3   8 -19    4.60    5.34
  -3  -8  19    7.82    9.97
  -3  -8  18   -0.53    3.96
   3   8 -18   -2.88    4.98
  -3  -8  18    0.80    7.67
   3   8 -17    0.25    3.66
  -3  -8  17   -1.95    5.69
  -3  -8  16   -3.74    4.40
   3   8 -16    5.81    3.66
  -3  -8  16   -6.38    6.60
   3   8 -15   42.12    6.22
  -3  -8  15   65.95   10.53
  -3  -8  14   10.97    3.86
   3   8 -14   20.42    4.65
  -3  -8  14   15.06    6.29
  -3  -8  13    4.73    3.06
   3   8 -13   -2.84    2.72
  -3  -8  13    8.25    5.20
  -3  -8  12   55.17    6.62
   3   8 -12   53.91    6.51
  -3  -8  12   50.36    8.50
  -3  -8  11   81.62    7.95
   3   8 -11   81.80    7.70
  -3  -8  11   95.63   11.24
  -3  -8  10   -4.94    4.15
   3   8 -10   -0.70    1.61
  -3  -8   9   20.89    5.22
   3   8  -9    1.03    1.91
  -3  -8   8   14.93    3.98
   3   8  -8   15.24    3.19
  -3  -8   7   20.44    4.50
   3   8  -7   34.13    4.46
  -3  -8   6  357.13   17.78
   3   8  -6  384.28   14.43
  -3  -8   5    7.81    2.49
   3   8  -5    0.70    1.18
  -3  -8   4    6.99    2.30
   3   8  -4   11.21    2.58
  -3  -8   3  274.44   13.81
   3   8  -3  253.37   11.25
  -3  -8   3  214.28   11.43
   3   8  -2    9.11    2.47
   3   8  -2    7.69    2.01
  -3  -8   2   11.14    3.00
   3   8  -1   81.09    5.06
  -3  -8   1   99.74    7.65
  -3  -8   1   89.78    7.24
   3   8  -1   93.75    6.62
   3   8   0    7.53    2.04
  -3  -8   0    5.60    2.24
   3   8   0   18.44    3.00
  -3  -8   0   16.04    3.15
  -3  -8  -1    5.80    1.97
  -3  -8  -1    7.38    2.28
   3   8   1    1.20    1.59
   3   8   2    1.67    1.83
  -3  -8  -2   11.61    2.63
   3   8   2    0.16    1.36
  -3  -8  -2   10.03    2.53
   3   8   3  285.94   10.38
  -3  -8  -3  328.40   12.49
  -3  -8  -3  277.37   12.76
   3   8   4  145.25    7.67
  -3  -8  -4  166.59    8.57
   3   8   5    4.48    1.84
   3   8   5    7.61    1.98
   3   8   5    3.55    1.69
   3   8   6    2.07    1.45
   3   8   6    6.59    1.99
   3   8   6    2.05    1.60
   3   8   7    4.14    1.71
   3   8   7   11.97    2.61
   3   8   7   10.26    2.30
  -3  -8  -8   14.38    3.12
   3   8   8    8.00    2.15
   3   8   8   13.43    2.60
   3   8   8   14.94    2.94
   3   8   9    1.39    1.50
  -3  -8  -9    0.77    2.97
   3   8   9    2.64    2.47
  -3  -8  -9    6.46    2.41
  -3  -8 -10   25.96    4.08
  -3  -8 -10   20.11    5.00
   3   8  10   28.79    3.53
  -3  -8 -10   33.72    5.16
   3   8  10   40.11    4.78
  -3  -8 -11   48.88    5.79
   3   8  11   30.39    3.99
  -3  -8 -11   43.62    5.59
  -3  -8 -11   28.04    5.87
[truncated: 16,389,055 more chars]
